# Supplementary material for: Population Genomics of Inversion Polymorphisms in Drosophila melanogaster
Source: PLoS Genet. 2012 Dec 20;8(12):e1003056. doi: 10.1371/journal.pgen.1003056 (PMC3527211; doi:10.1371/journal.pgen.1003056)
Supplement: Dataset S1 — Alignments of new Sanger-sequencing traces for all sequences containing a mismatch with RAR sequences. (ZIP) [file pgen.1003056.s001.zip]

Archive with 24 entries (21 files):
- RAR_empirical_confirmation/
- RAR_empirical_confirmation/.DS_Store
- __MACOSX/
- __MACOSX/RAR_empirical_confirmation/
- __MACOSX/RAR_empirical_confirmation/._.DS_Store
- RAR_empirical_confirmation/ZK131_chrX_11119251_11119898.fasta
- RAR_empirical_confirmation/ZK131_chrX_11519436_11520003.fasta
- RAR_empirical_confirmation/ZK131_chrX_12090657_12091218.fasta
- RAR_empirical_confirmation/ZK131_chrX_13156308_13156880.fasta
- RAR_empirical_confirmation/ZK131_chrX_13411643_13412306.fasta
- RAR_empirical_confirmation/ZK131_chrX_15342614_15343313.fasta
- RAR_empirical_confirmation/ZK131_chrX_3739182_3739726.fasta
- RAR_empirical_confirmation/ZK131_chrX_9141929_9142569.fasta
- RAR_empirical_confirmation/ZK131_chrX_9898793_9899201.fasta
- RAR_empirical_confirmation/ZK186_chrX_11519330_11520067.fasta
- RAR_empirical_confirmation/ZK186_chrX_12016748_12017250.fasta
- RAR_empirical_confirmation/ZK186_chrX_13162220_13162878.fasta
- RAR_empirical_confirmation/ZK186_chrX_13412173_13411424.fasta
- RAR_empirical_confirmation/ZK186_chrX_14384239_14384525.fasta
- RAR_empirical_confirmation/ZK186_chrX_15342502_15343405_.fasta
- RAR_empirical_confirmation/ZK84_chrX_10432557_10433108.fasta
- RAR_empirical_confirmation/ZK84_chrX_11519436_11520003.fasta
- RAR_empirical_confirmation/ZK84_chrX_13411643_13412306.fasta
- RAR_empirical_confirmation/ZK84_chrX_7917362_7917708.fasta
