# Supplementary material for: Population Genomics of Inversion Polymorphisms in Drosophila melanogaster
Source: PLoS Genet. 2012 Dec 20;8(12):e1003056. doi: 10.1371/journal.pgen.1003056 (PMC3527211; doi:10.1371/journal.pgen.1003056)
Supplement: Dataset S1 — Alignments of new Sanger-sequencing traces for all sequences containing a mismatch with RAR sequences. (ZIP) [file pgen.1003056.s001.zip › RAR_empirical_confirmation/ZK131_chrX_11119251_11119898.fasta]

>047_LA3+R3_B11.ab1_(reversed) 
SAGAAACTCCCCCAGCGTGACCACGCCATCGCGATTGGT-ATCCATTTTCTGTAGGCAAGAAGACAAGTAGAAACACATTAACAAATACATTATATACATGCTAATGGGTATTTTTATTCTAATGGATAATAGTTCTTTACTTCTAATTTCAATACATATTTCTGCTGCATATTAAAGAAAGCAACAGACCGCTGAGTGCTGACTGCTTGCCAATGGCACTGCTTTGACAAACTGCTTCCGCTTCCGGCCCCCAAACGCGTACTATGGAATTTTGATTTAGAGCGTCGGACAGAGGACAACTTTCGGAATGCGCCATGAATGATCCTGGCCATCTATCATCAATTTCACTCTCGCATGCCGCTGTTTAAGAGCTTTTGCCGGTCGCATTTGATGCGCTCAATTTATTCGGAATTCCAACGACCGCTAATGACAACGCGTGACTGGCAAGCCAAACAGGACGATGTCCTGCAGATGAAGCCATTCTACGCTGCCCATCCATTTTGGCCAGCCTGAGTTTGCTGGCCGGCAAATTGAAATAGACAATTTGAATTTGCATAATGCAAAGTAAATAAGTTTCATGTTCGCGAGTCAAATTCAAATTGTACGCGCGTAATTAGCATAAATAATGGCCGCGAATCGACCGTGTATTTGAAATTCGAAGATTTTGAGTTTCAGCGGTGGCGGCAAYGAACCCACCTGGAAGATCTGCTCCACCT-GCCCTGWCTCTMCGMSACSACWGYMGGGACGANNNNNNNNNNNNNNNNNNNNNNNNNNNNNNNNN
>048_LA3+F3_A11.ab1 
NNNNNNNNNNNNNNNNNNNNNNNNNNNNNNTGGCWAGMTCATTYATKSTCWGTAGGCA-GA-GACAAGTAGAAACACATTAACAAATACATTATATACATGCTAATGGGTATTTTTATTCTAATGGATAATAGTTCTTTACTTCTAATTTCAATACATATTTCTGCTGCATATTAAAGAAAGCAACAGACCGCTGAGTGCTGACTGCTTGCCAATGGCACTGCTTTGACAAACTGCTTCCGCTTCCGGCCCCCAAACGCGTACTATGGAATTTTGATTTAGAGCGTCGGACAGAGGACAACTTTCGGAATGCGCCATGAATGATCCTGGCCATCTATCATCAATTTCACTCTCGCATGCCGCTGTTTAAGAGCTTTTGCCGGTCGCATTTGATGCGCTCAATTTATTCGGAATTCCAACGACCGCTAATGACAACGCGTGACTGGCAAGCCAAACAGGACGATGTCCTGCAGATGAAGCCATTCTACGCTGCCCATCCATTTTGGCCAGCCTGAGTTTGCTGGCCGGCAAATTGAAATAGACAATTTGAATTTGCATAATGCAAAGTAAATAAGTTTCATGTTCGCGAGTCAAATTCAAATTGTACGCGCGTAATTAGCATAAATAATGGCCGCGAATCGACCGTGTATTTGAAATTCGAAGATTTTGAGTTTCAGCGGTGGCGGCAACGAACCCACCTGGAAGATCTGCTCCACCTTGCCCTTGATCTTCTCCTCCTCGGGACACTCGTCCGGCAGGCGGCCCATCAGCTCGWAWWATGGCA
>phrap 
NNNNNNNNNNNNNNNNNNNNNNNNNNNNNNNNNNNNNNNNNNNNNNNNNCTGTAGGCAAGAAGACAAGTAGAAACACATTAACAAATACATTATATACATGCTAATGGGTATTTTTATTCTAATGGATAATAGTTCTTTACTTCTAATTTCAATACATATTTCTGCTGCATATTAAAGAAAGCAACAGACCGCTGAGTGCTGACTGCTTGCCAATGGCACTGCTTTGACAAACTGCTTCCGCTTCCGGCCCCCAAACGCGTACTATGGAATTTTGATTTAGAGCGTCGGACAGAGGACAACTTTCGGAATGCGCCATGAATGATCCTGGCCATCTATCATCAATTTCACTCTCGCATGCCGCTGTTTAAGAGCTTTTGCCGGTCGCATTTGATGCGCTCAATTTATTCGGAATTCCAACGACCGCTAATGACAACGCGTGACTGGCAAGCCAAACAGGACGATGTCCTGCAGATGAAGCCATTCTACGCTGCCCATCCATTTTGGCCAGCCTGAGTTTGCTGGCCGGCAAATTGAAATAGACAATTTGAATTTGCATAATGCAAAGTAAATAAGTTTCATGTTCGCGAGTCAAATTCAAATTGTACGCGCGTAATTAGCATAAATAATGGCCGCGAATCGACCGTGTATTTGAAATTCGAAGATTTTGAGTTTCAGCGGTGGCGGCAACGAACCCACNNNNNNNNNNNNNNNNNNNNNNNNNNNNNNNNNNNNNNNNNNNNNNNNNNNNNNNNNNNNNNNNNNNNNNNNNNNNNNNNNNNNNN
>sanger 
NNNNNNNNNNNNNNNNNNNNNNNNNNNNNNNNNNNNNNNNNNNNNNNNNCTGTAGGCAAGAAGACAAGTAGAAACACATTAGCAAATACATTATATACATGCTAATGGGTATTTTTATTCTAATGGATAATAGTTCTTTACTTCTAATTTCAATACATATTTCTGCTGCATATTAAAGAAAGCAACAGACCGCTGAGTGCTGACTGCTTGCCAATGGCACTGCTTTGACAAACTGCTTCCGCTTCCGGCCCCCAAACGCGTACTATGGAATTTTGATTTAGAGCGTCGGACAGAGGACAACTTTCGGAATGCGCCATGAATGATCCTGGCCATCTATCATCAATTTCACTCTCGCATGCCGCTGTTTAAGAGCTTTTGCCGGTCGCATTTGATGCGCTCAATTTATTCGGAATTCCAACGACCGCTAATGACAACGCGTGACTGGCAAGCCAAACAGGACGATGTCCTGCAGATGAAGCCATTCTACGCTGCCCATCCATTTTGGCCAGCCTGAGTTTGCTGGCCGGCAAATTGAAATAGACAATTTGAATTTGCATAATGCAAAGTAAATAAGTTTCATGTTCGCGAGTCAAATTCAAATTGTACGCGCGTAATTAGCATAAATAATGGCCGCGAATCGACCGTGTATTTGAAATTCGAAGATTTTGAGTTTCAGCGGTGGCGGCAACGAACCCACNNNNNNNNNNNNNNNNNNNNNNNNNNNNNNNNNNNNNNNNNNNNNNNNNNNNNNNNNNNNNNNNNNNNNNNNNNNNNNNNNNNNNN
