# Supplementary material for: Population Genomics of Inversion Polymorphisms in Drosophila melanogaster
Source: PLoS Genet. 2012 Dec 20;8(12):e1003056. doi: 10.1371/journal.pgen.1003056 (PMC3527211; doi:10.1371/journal.pgen.1003056)
Supplement: Dataset S1 — Alignments of new Sanger-sequencing traces for all sequences containing a mismatch with RAR sequences. (ZIP) [file pgen.1003056.s001.zip › RAR_empirical_confirmation/ZK131_chrX_11519436_11520003.fasta]

>046_LA4+F4_C11.ab1_(reversed) 
TTGAACMWGAAATGGGTGTGGTCTTCCACGGGGTTTCTTTGGGAGGAGAGTGTCGTCCTATCTGCCTTGTGCATCTGAGGATTCTGGCCGGCATTTAATTACCCAACACTTCTTTGTTYCCCTCCC--MCTGGAATAATTGTTTTTAATTTTCTCTGTAAGCCACMTTTTCCGCTCCATTTAATYGGGCTYTTCCTATGGCTTATTTGTTTACMCTGATTRTTGATCTTTYTTTGAGTTGCTCTTTAAGGCTTTCAATAAATTGTTTTAAAATGTTTTATAAAGTTAATACATACGTATATYGTACMTTAATCGGTAACMGAATTYGGSTAAACMCTGTACAATTTTAAACGGAAAAGAAWATAAGCGAAAAGTATYTTATGGATGKGTACTCGCMTTAATGAAWGTATGTACGTACTCGTGTTCACTWTTAAACTGAAACGTGACTTATGGCCMCCAGCGACGAAATAARTTGAGATTGTATGTGACCAAAWGGCAAATATTTYTGCCCMTTTATCGGKGCMGKGAAAAAAATAAACAAAACGACCTAAAAAACCCAATKGRAAWGGATATACCGGAAAAACAATTGGTTAGTTGTACTAGAAATAGAATAAATGTTTACACATATACATWGTAATCGTTACGCGCCMATAATTTTGCTAAGCAAGTAAACAAATAAAAAAAAACCAACGAATGAAAGTTTGTCAATGTAAAATGAAACCGATATCGAAT-CTAGCCG-T-CATTGWCCCKKWCCCCNNNNNNNNNNNNNNNNNNNNNNNNNNNNNN
>045_LA4+R4_D11.ab1 
NNNNNNNNNNNNNNNNNNNNNNNNNNNNGAGGRSKTC-MSTGCCGCCGATTTTMG-KCWTTTTRYKTWGYSAARC-YCAWKACRCAWKMCRRMWTTAAYTTTSCGWWWSKSYTTTGTT-CC-TCYCYAAAWGGMMWWAMAGTYTSCRCYYKTCYMWGKMWAMSASSWTTTCCGCTCCATTTAATSKKSCTCTTCCTATGGCTTATTTGTTTACACTGATTATTGATCTTTCTTTGAGTTGCTCTTTAAGGCTTTCAATAAATTGTTTTAAAATGTTTTATAAAGTTAATACATACGTATATCGTACATTAATCGGTAACAGAATTCGGCTAAACACTGTACAATTTTAAACGGAAAAGAATATAAGCGAAAAGTATCTTATGGATGTGTACTCGCATTAATGAATGTATGTACGTACTCGTGTTCACTATTAAACTGAAACGTGACTTATGGCCACCAGCGACGAAATAAGTTGAGATTGTATGTGACCAAATGGCAAATATTTCTGCCCATTTATCGGTGCAGTGAAAAAAATAAACAAAACGACCTAAAAAACCCAATTGAAATGGATATACCGGAAAAACAATTGGTTAGTTGTACTAGAAATAGAATAAATGTTTACACATATACATAGTAATCGTTACGCGCCAATAATTTTGCTAAGCAAGTAAACAAATAAAAAAAAACCAACGAATGAAAGTTTGTCAATGTAAAATGAAACCGATATCGAATTCTAGCCGGTTCATTGTGGATCCAGAATTCATGACAAGTCGTGCCCCMATGTGTAAA
>phrap_(reversed) 
NNNNNNNNNNNNNNNNNNNNNNNNNNNNNNNNNNNNNNNNNNNNNNNNNNNNNNNNNNNNNNNNNCTTGTGCATCTGAGGATTCTGGCCGGCATTTAATTACCCAACACTTCTTTGTTCCCCTCCC--ACTGGAATAATTGTTTTTAATTTTCTCTGTAAGCCACATTTTCCGCTCCATTTAATCGGGCTCTTCCTATGGCTTATTTGTTTACACTGATTATTGATCTTTCTTTGAGTTGCTCTTTAAGGCTTTCAATAAATTGTTTTAAAATGTTTTATAAAGTTAATACATACGTATATCGTACATTAATCGGTAACAGAATTCGGCTAAACACTGTACAATTTTAAACGGAAAAGAATATAAGCGAAAAGTATCTTATGGATGTGTACTCGCATTAATGAATGTATGTACGTACTCGTGTTCACTATTAAACTGAAACGTGACTTATGGCCACCAGCGACGAAATAAGTTGAGATTGTATGTGACCAAATGGCAAATATTTCTGCCCATTTATCGGTGCAGTGAAAAAAATAAACAAAACGACCTAAAAAACCCAATTGAAATGGATATACCGGAAAAACAATTGGTTAGTTGTACTAGAAATAGAATAAATGTTTACACATATACATAGTANNNNNNNNNNNNNNNNNNNNNNNNNNNNNNNNNNNNNNNNNNNNNNNNNNNNNNNNNNNNNNNNNNNNNNNNNNNNNNNNNNNNNNNNNNNNNNNNNNNNNNNNNNNNNNNNNNNNNNNNNNNNNNNNNNNNNNNNNNNNNNNNNNNNNNNNN
>sanger_(reversed) 
NNNNNNNNNNNNNNNNNNNNNNNNNNNNNNNNNNNNNNNNNNNNNNNNNNNNNNNNNNNNNNNNNCTTGTGCATCTGAGGATTCTGGCCGGCATTTAATTACCCAACACTTCTTTGTTCCCCTCCC--ACTGGAATAATTGTTTTTAATTTTCTCTGTAAGCCACATTTTCCGCTCCATTTAATCGGGCTCTTCCTATGGCTTATTTGTTTACACTGATTATTGATCTTTCTTTGAGTTGCTCTTTAAGGCTTTCAATAAATTGTTTTAAAATGTTTTATAAAGTTAATACATACGTATATCGTACATTAATCGGTAACAGAATTCGGCTAAACACTGTACAATTTTAAACGGAAAAGAATATAAGCGAAAAGTATCTTATGGATGTGTACTCGCATTAATGAATGTATGTACGTACTCGTGTTCACTATTAAACTGAAACGTGACTTATGGCCACCAGCGACGAAATAAGTTGAGATTGTATGTGACCAAATGGCAAATATTTCTGCCCATTTATCGGTGCAGTGAAAAAAATAAACAAAACGAACTAAAAAAACCAATTGAAATGGATATACCGGAAAAACAATTGGTTAGTTGTACTAGAAATAGAATAAATGTTTACACATATACATAGTANNNNNNNNNNNNNNNNNNNNNNNNNNNNNNNNNNNNNNNNNNNNNNNNNNNNNNNNNNNNNNNNNNNNNNNNNNNNNNNNNNNNNNNNNNNNNNNNNNNNNNNNNNNNNNNNNNNNNNNNNNNNNNNNNNNNNNNNNNNNNNNNNNNNNNNNN
