# Supplementary material for: Population Genomics of Inversion Polymorphisms in Drosophila melanogaster
Source: PLoS Genet. 2012 Dec 20;8(12):e1003056. doi: 10.1371/journal.pgen.1003056 (PMC3527211; doi:10.1371/journal.pgen.1003056)
Supplement: Dataset S1 — Alignments of new Sanger-sequencing traces for all sequences containing a mismatch with RAR sequences. (ZIP) [file pgen.1003056.s001.zip › RAR_empirical_confirmation/ZK131_chrX_12090657_12091218.fasta]

>038_LA14+F11_C10.ab1_(reversed) 
TRTACGGAGGGGTATCGCTGAGAATATAATCTGTAAGAAAAAGCAAAAAAATAATATTCTAGTTAATATTTTCTATATGGTAAAGGAAGCTTTTGAAACTTGTCCCAAGCTTTAAGCACTGACATAAATGTAAGTAAGGCGAAAATTCTGTTAAAGGATAGCTTTTCCACAGGACGAAAAGCTTTTGTCATTTCGAAAAACATTGCAAGCTCACGGAGTTGTTCCAAAAAGCTTGGGACTTAAAGCTTAAAGGATTTGCTGCAATTTCCCAGTTTTTCTATTTCCTCGCTCAGTTGGGCAATTTTTCTTTCTATATTTCAAATTAAATCTGCTGTTACAAATCAAATCAATCAAATGATGTCTGAAAATCTAATTAATTCAAAATAATTTGAATGTGATTTGCAACATTTATGTATATCTAAAATTCTGTAATTTGGCTCATAAGGAATTTGCTTAAAAAGTCAGCTTTCGGCTTTAAATCCTTGGACATCTTTCATAACTGATTCAAAAGTCATATGGCTTTTTATGTGTGAGCATTGAGGTAAGCATCTATTTCCAGCCTAAACTGAACCATTTTTTGAGAGCTCAACTCACCCT-CTGCAGCTGACTG-TGATCC-GANNNNNNNNNNNNNNNNNNNNNNNNNNNNNNNNNNNNNNNNNNNNN
>037_LA14+R11_D10.ab1 
NNNNNNNNNNNNNNNNNNNNNNNNNNNNNNNACYYYTTAGAARCAAATA--TAWTATTCTAGTTAATATTTTCTATATGGTAAAGGAAGCTTTTGAAACTTGTCCCAAGCTTTAAGCACTGACATAAATGTAAGTAAGGCGAAAATTCTGTTAAAGGATAGCTTTTCCACAGGACGAAAAGCTTTTGTCATTTCRAAAAACATTGCAAGCTCACGGAGTTGTTCCAAAAAGCTTGGGACTTAAAGCTTAAAGGATTTGCTGCAATTTCCCAGTTTTTCTATTTCCTCGCTCAKTTGGGCAATTTTTCTTTCTATATTTCAAATTAAATCTGCTGTTACAAATCAAATCAATCAAATGATGTCTGAAAATCTAATTAATTCAAAATAATTTGAATGTGATTTGCAACATTTATGTATATCTAAAATTCTGTAATTTGGCTCATAAGGAATTTGCTTAAAAAGTCAGCTTTCGGCTTTAAATCCTTGGACATCTTTCATAACTGATTCAAAAGTCATATGGCTTTTTATGTGTGARCATTGAGGTAAGCATCTATTTCCAGCCTAAACTGAACCATTTTTTGAGAGCTCAACTCACCCTTCTGCAGCTGACTGGTGGRAATGAACTCCTCGTGCTTCTGGTCACCCTTCTCCGCAWAMCCCTCYTATA
>phrap_(reversed) 
NNNNNNNNNNNNNNNNNNNNNNNNNNNNNNCTGTAAGAAAAAGCAAAAAAATAATATTCTAGTTAATATTTTCTATATGGTAAAGGAAGCTTTTGAAACTTGTCCCAAGCTTTAAGCACTGACATAAATGTAAGTAAGGCGAAAATTCTGTTAAAGGATAGCTTTTCCACAGGACGAAAAGCTTTTGTCATTTCGAAAAACATTGCAAGCTCACGGAGTTGTTCCAAAAAGCTTGGGACTTAAAGCTTAAAGGATTTGCTGCAATTTCCCAGTTTTTCTATTTCCTCGCTCAGTTGGGCAATTTTTCTTTCTATATTTCAAATTAAATCTGCTGTTACAAATCAAATCAATCAAATGATGTCTGAAAATCTAATTAATTCAAAATAATTTGAATGTGATTTGCAACATTTATGTATATCTAAAATTCTGTAATTTGGCTCATAAGGAATTTGCTTAAAAAGTCAGCTTTCGGCTTTAAATCCTTGGACATCTTTCATAACTGATTCAAAAGTCATATGGCTTTTTATGTGTGAGCATTGAGGTAAGCATCTATTTCCAGCCTAAACTGAACCATTTTTTGAGAGCTCAACTCACNNNNNNNNNNNNNNNNNNNNNNNNNNNNNNNNNNNNNNNNNNNNNNNNNNNNNNNNNNNNNNNNNNNNNNNN
>sanger_(reversed) 
NNNNNNNNNNNNNNNNNNNNNNNNNNNNNNCTGTAAGAAAAAGCAAAAAAATAATAATCTAGTTAATATTTTCTATATGGTAAAGGAAGCTTTTGAAACTTGTCCCAAGCTTTAAGCACTGACATAAATGTAAGTAAGGCGAAAATTCTGTTAAAGGATAGCTTTTCCACAGGACGAAAAGCTTTTGTCATTTCGAAAAACATTGCAAGCTCACGGAGTTGTTCCAAAAAGCTTGGGACTTAAAGCTTAAAGGATTTGCTGCAATTTCCCAGTTTTTCTATTTCCTCGCTCAGTTGGGCAATTTTTCTTTCTATATTTCAAATTAAATCTGCTGTTACAAATCAAATCAATCAAATGATGTCTGAAAATCTAATTAATTCAAAATAATTTGAATGTGATTTGCAACATTTATGTATATCTAAAATTCTGTAATTTGGCTCATAAGGAATTTGCTTAAAAAGTCAGCTTTCGGCTTTAAATCCTTGGACATCTTTCATAACTGATTCAAAAGTCATATGGCTTTTTATGTGTGAGCATTGAGGTAAGCATCTATTTCCAGCCTAAACTGAACCATTTTTTGAGAGCTCAACTCACNNNNNNNNNNNNNNNNNNNNNNNNNNNNNNNNNNNNNNNNNNNNNNNNNNNNNNNNNNNNNNNNNNNNNNNN
