# Supplementary material for: Population Genomics of Inversion Polymorphisms in Drosophila melanogaster
Source: PLoS Genet. 2012 Dec 20;8(12):e1003056. doi: 10.1371/journal.pgen.1003056 (PMC3527211; doi:10.1371/journal.pgen.1003056)
Supplement: Dataset S1 — Alignments of new Sanger-sequencing traces for all sequences containing a mismatch with RAR sequences. (ZIP) [file pgen.1003056.s001.zip › RAR_empirical_confirmation/ZK131_chrX_13156308_13156880.fasta]

>033_LA12+R9_H09.ab1_(reversed) 
ARRMCCSGGGRCTGAAGATGATGGCATATAAATGACATAATAT-ATGGCTTAAATGGACMGATACTCAATTACATTTATAAATAATTAACACGCGTAGCCMCTAACTCGTTAAAGGCATGATAATCTTTCTCGTTACCTTTTAATTTTAGGRCTTTTGSTTCMGTAAATTCTCMATAAGRAACGAAAAAACGGGRGAAAACMCCMAAGTATTTGCCYTTGGGCMTTGTGAACGTTGTTTATCGGTAAMTWAACTAATTAAATWTTTWTTAAATCAAATATTGTTAACCSCCAAWGTTWTAATTATWTYTTGAATAAAGTAAAACMAAMTTAAATTYCMATTTTAACTAGSTYGSTTTTTTGCMGKTAAAAAAAAAGAAATWTTTTTTAAAGTYGGGRGTWTTTTTWTTCATGTTTAAAAACCTWGTAATYCCMTTCAGSTTGCAACCMCMGRTTWCCMTTYTGTATAAAWTACTTTGAATTYTGAATTCAAAWGAAACAGCAAWGAAAATAGAACAAACMCMTTTTGAAAATTYTYTTGRCGRTTTYTTTGTTTTWTTTYGTTTWGAAAAAGSGACMCMCAATATTACTYTTAATTGTTTYTTGTTTYTCGTTCCTTGGRMTTWTTTGKGCAACAATAAACAAAATATAAATWTTTGATTTYGTTTTCMTTTTGSTAAAACCGTTWTTTTWCTWTTTYTCMGCTTWCGGAATTWTTCMTTWTTTTTTCCTTTTTTTKCCGTGSGCAACAATAATATTTCATYTTGTTAGTAGAATCCTYTTCATAATTCGKGKTTAGGTAAAAAAAAAACAAATTCAGGAAAGATAAAAAAAGGTTAGGTAAGGGGAGATCGCCAATTTGCCAAATTATAAATAGAAAATAAAATAATAGCWCAGATMAACCRGSCAANNNNNNNNNNNNNNNNNNNNNNNN
>034_LA12+F9_G09.ab1 
NNNNNNNNNNNNNNNNNNNNAGGACCCAGTAGTACCGTGATATAATGGCTTAA-TGGA-AGATACYCAATTACATTTATAAATAATTAACACGCGTAGCCACTAACTCGTTAAAGGCAKGATAATCTTTCTCGTTACCTTTTAATTTTAGGACTTTTGCTTCAGTAAATTCYCAATAARAAACGAAAAAACGGGAGAAAACACCAAAGTATTTGCCTTTGGGCATTGKGAACGTTGTTTATCGGTAACTAAACTAATTAAATATTTATTAAATCAAATATKGTTAACCGCCAAKGTTATAATTATATCTTGAAWAAAGWAAAACAAACTTAAATTCCAATTTTAACTASCTCGYTTTTTTGCAGTTAAAAAAAAAAAAAWATTTTTWAAAGYCGGGAGWATTCTTATTCATGTTTAAAAACCWAKWAATCCCATTCASCTTGCAMCCMCARATTACCATTCKGWAWAAATTACTTTGAATTCKGAATTCAAAKGAAACASCAAKGAAAAWARAACAAACMCWTTTTGAAAATTCYCTTGACRATTTCTTTGTTTTATTTCGTTWARAAAAASCRACMCACAAWATWACYCTWAATTGTTYCTKGTTYCYCGTYCCTKGRACTTATTTGKGCAACAAWAAACAAAAWATAAAWATTTGATTTCGTTTTCATTTTGCTAAAACCGTTATTTTACTATTTCTCAGCTTACGGAATTATTCATTATTTTTTCCTTTTTTTGCCGTGCGCAACAATAATATTTCATCTTGTTAGTAGAATCCTCTTCAWATTTCGTGTTTAGGTAAAAAAAAAACAAATTCAGGAAAGATAAAAAA-GGTTAGGTAAGGGGAGATCSSCAATTTGCCAAATTATAA-TAGAAATTAAAATAA-AGCACAGATTTACCACAGAGCGTATTGTACGCTTTGGAACCCAA
>phrap 
NNNNNNNNNNNNNNNNNNNNNNNNNNNNNNNNNNNNNNNNNNNNNNNNNNNNNNNNNNNNNNNNNNNNNNNNNNNNNNNNNNNNNNNNNNNNNNNNNNNNNNNNNNNNNNNNNNNNNNNNNNNATCTTTCTCGTTACCTTTTAATTTTAGGACTTTTGCTTCAGTAAATTCTCAATAAGAAACGAAAAAACGGGAGAAAACACCAAAGTATTTGCCTTTGGGCATTGTGAACGTTGTTTATCGGTAACTAAACTAATTAAATATTTATTAAATCAAATATTGTTAACCGCCAATGTTATAATTATATCTTGAATAAAGTAAAACAAACTTAAATTCCAATTTTAACTAGCTCGCTTTTTTGCAGTTAAAAAAAAAGAAATATTTTTTAAAGTCGGGAGTATTCTTATTCATGTTTAAAAACCTAGTAATCCCATTCAGCTTGCAACCACAGATTACCATTCTGTATAAATTACTTTGAATTCTGAATTCAAATGAAACAGCAATGAAAATAGAACAAACACATTTTGAAAATTCTCTTGACGATTTCTTTGTTTTATTTCGTTTAGAAAAAGCGACACACAATATTACTCTTAATTGTTTCTTGTTTCTCGTTCCTTGGACTTATTTGTGCAACAATAAACAAAATATAAATATTTGATTTCGTTTTCATTTTGCTAAAACCGTTATTTTACTATTNNNNNNNNNNNNNNNNNNNNNNNNNNNNNNNNNNNNNNNNNNNNNNNNNNNNNNNNNNNNNNNNNNNNNNNNNNNNNNNNNNNNNNNNNNNNNNNNNNNNNNNNNNNNNNNNNNNNNNNNNNNNNNNNNNNNNNNNNNNNNNNNNNNNNNNNNNNNNNNNNNNNNNNNNNNNNNNNNNNNNNNNNNNNNNNNNNNNNNNNNNNNNNNNNNNNNNNNNNNNNNNNNNNNNNNNNNNN
>sanger 
NNNNNNNNNNNNNNNNNNNNNNNNNNNNNNNNNNNNNNNNNNNNNNNNNNNNNNNNNNNNNNNNNNNNNNNNNNNNNNNNNNNNNNNNNNNNNNNNNNNNNNNNNNNNNNNNNNNNNNNNNNNATCTTTCTCGTTACCTTTTAATTTTAGGACTTTTGCTTCAGTAAATTCTCAATAAGAAACGAAAAAACGGGAGAAAACACCAAAGTATTTGCCTTTGGGCATTGTGAACGTTGTTTATCGGTAACTAAACTAATTAAATATTTATTAAATCAAATATTGTTAACCGCCAATGTTATAATTATATCTTGAATAAAGTAAAACAAACTTAAATTCCAATTTTAACTAGCTCGCTTTTTTGCAGTTAAAAAAAAAGAAATATTTTTTAAAGTCGGGAGTATTCTTATTCATGTTTAAAAACCTAGTAATCCCATTCAGCTTGCAACCACAGATTACCATTCTGTATAAATTACTTTGAATTCTGAATTCAAATGAAACAGCAATGAAAATAGAACAAACACATTTTGAAAATTCTCTTGACGATTTCTTTGTTTTATTTCGTTTAGAAAAAGCGACACACAATATTACTCTTAATTGTTTCTTGTTTCTCGTTCCTTGGACTTATTTGTGCAACAATAAACAAAATATAAATATTTGATTTCGTTTTCATTTTGCTAAAACCGTTATTTAACTATTNNNNNNNNNNNNNNNNNNNNNNNNNNNNNNNNNNNNNNNNNNNNNNNNNNNNNNNNNNNNNNNNNNNNNNNNNNNNNNNNNNNNNNNNNNNNNNNNNNNNNNNNNNNNNNNNNNNNNNNNNNNNNNNNNNNNNNNNNNNNNNNNNNNNNNNNNNNNNNNNNNNNNNNNNNNNNNNNNNNNNNNNNNNNNNNNNNNNNNNNNNNNNNNNNNNNNNNNNNNNNNNNNNNNNNNNNNNN
