# Supplementary material for: Population Genomics of Inversion Polymorphisms in Drosophila melanogaster
Source: PLoS Genet. 2012 Dec 20;8(12):e1003056. doi: 10.1371/journal.pgen.1003056 (PMC3527211; doi:10.1371/journal.pgen.1003056)
Supplement: Dataset S1 — Alignments of new Sanger-sequencing traces for all sequences containing a mismatch with RAR sequences. (ZIP) [file pgen.1003056.s001.zip › RAR_empirical_confirmation/ZK131_chrX_13411643_13412306.fasta]

>038_LA10+F8_C09.ab1_(reversed) 
TTTGGSGCTTTCAGTATAAARGAATCAATRTGATAGATTCYGTCACTCAACGCGGGCACGTCYTGTGGATGAAGCACAAACAGAAAGAGAAGACASGCAGAAGAGAGAGAGAGAGAGAGAGAGAAAGGGAGAGATAAAGATAGAGTAGAGAGAGAGAGAAAGAAAGAGGGAGAAATAGATAGAGAGAGAGAGAGAGAGAAGTTGATTTAAAGACAGAGAAAGAGTGTGAGCTTTTCACATCACCGATTTAACCAAGAGAAGATTGAGAGGAGACAACTCTAGAGCGAGACAACTCTACTGATGCATGTGGCAATGGGTGTGTGAGCGAGCGAGAGCGAGATAGATAGAGGAGGGTGTGCGTCACTTGCTACATGCATTATGATGGCAACTCTGGCTACTTAATAAGTATAATCAAATGATAATATGCATTTATTAAATGCCATTCAGATTTTGGAACGTATAAAATGTTTTCTTAAGGAGCAAGTTAACAATTAAATAATTTTAAATGTATTAGTTTTGTAAATTGTAGTTGCAAGAGCTTTTCTCAAACGTAGGTTGACATTTTAAGGTAATCCCCTGGATGTGTTGACGATAGCAAACATTAACACATATGGAAGCAAACAGTAAACTTCAGTAACTGTCAAATTGTCGAACTTCGCTTTGAATTTTAGGAA--TCAAACCGATGAAGCAGATAATTTCTAAAG-TTTGCAACAGCTCWTCGCNNNNNNNNNNNNNNNNNNNNNNNNNNNNNN
>037_LA10+R8_D09.ab1 
NNNNNNNNNNNNNNNNNNNNNNNNNNNCGGGGGGAGAATC-GTC-CTCA-CGCGGGCACGTCCTGTGGATGAAGCACAAACAGAAAGAGAAGACAGGCAGAAGAGAGAGAGAGAGAGAGAGAGAAAGGGAGAGATAAAGATAGAGTAGAGAGAGAGAGAAAGAAAGAGGGAGAAATAGATAGAGAGAGAGAGAGAGAGAAKTTGATTTAAAGACAGAGAAAGAGTGTGAKYTTTTCAYMTCMCCKATTTAMCCAAGARAAGATTGAGAGGAGACMACTCTAGAGCGAGACMWCTCTACTGATGCRTGTGGCARTGGGTGTGTGAGCGAGCGAGAGCGAGATAKATAGARGAGGGTGTGCGTCWCTTGCTACRTGCWTTATGATGGCMACTCTGGCTACTTAATAARTATAATCAARTGATAATATGCATTTATTAARTGCCATTCAKATTTTGGAACGTATAAWRTGTTTTCTTARRGAGCAAGTTAACAATTAAATAWTTTTAARTGTATTAKTTTTGTAAATTGTAKTTGCAAGAKCTTTTCTCAMACGTAKGTTGACWTTTTARGGTAMTCCCCTGGATGTGTTGACGATAGCAAACATTAACACATATGGAAGCAAACAGTAMACTTCARTAWCTGTCAAATTGTCRAACTTCKCTTTGAATTTTARGAA--TCAMACCGATGAARCAKATAATTTCTAAAGTTTTGCAACAGCTTCTGAATTCACATAAGCCATTGATTCCTWAAAKMGA
>phrap_(reversed) 
NNNNNNNNNNNNNNNNNNNNNNNNNNNNNNNNNNNNNNNNNNNNNNNNNNNNNNNNNNNNNNCTGTGGATGAAGCACAAACAGAAAGAGAAGACAGGCAGAAGAGAGAGAGAGAGAGAGAGAGAAAGGGAGAGATAAAGATAGAGTAGAGAGAGAGAGAAAGAAAGAGGGAGAAATAGATAGAGAGAGAGAGAGAGAGAAGTTGATTTAAAGACAGAGAAAGAGTGTGAGCTTTTCACATCACCGATTTAACCAAGAGAAGATTGAGAGGAGACAACTCTAGAGCGAGACAACTCTACTGATGCATGTGGCAATGGGTGTGTGAGCGAGCGAGAGCGAGATAGATAGAGGAGGGTGTGCGTCACTTGCTACATGCATTATGATGGCAACTCTGGCTACTTAATAAGTATAATCAAATGATAATATGCATTTATTAAATGCCATTCAGATTTTGGAACGTATAAAATGTTTTCTTAAGGAGCAAGTTAACAATTAAATAATTTTAAATGTATTAGTTTTGTAAATTGTAGTTGCAAGAGCTTTTCTCAAACGTAGGTTGACATTTTAAGGTAATCCCCTGGATGTGTTGACGATAGCAAACATTAACACATATGGAAGCAAACAGTAAACTTCAGTAACTGTCAAATTGTCGAACTTCGCTTTGAATTTTAGGAA--TCAAACCGATGAAGCAGATAATTTCTAAAGTTTTGCAACAGCTTCTGAATTCACNNNNNNNNNNNNNNNNNNNNNNNNN
>sanger_(reversed) 
NNNNNNNNNNNNNNNNNNNNNNNNNNNNNNNNNNNNNNNNNNNNNNNNNNNNNNNNNNNNNNCTGTGGATGAAGCACAAACAGAAAGAGAAGACAGGCAGAAGAGAGAGAGAGAGAGAGAGAGAAAGGGAGAGATAAAGATAGAGTAGAGAGAGAGAGAAAGAAAGAGGGAGAAATAGATAGAGAGAGAGAGAGAGAGAAGTTGATTTAAAGACAGAGAAAGAGTGTGAGCTTTTCACATCACCGATTTAACCAAGAGAAGATTGAGAGGAGACAACTCTAGAGCGAGACAACTCTACTGATGCATGTGGCAATGGGTGTGTGAGCGAGCGAGAGCGAGATAGATAGAGGAGGGTGTGCGTCACTTGCTACATGCATTATGATGGCAACTCTGGCTACTTAATAAGTATAATCAAATGATAATATGCATTTATTAAATGCCATTCAGATTTTGGAACGTATAAAATGTTTTCTTAAGGAGCAAGTTAACAATTAAATAATTTTAAATGTATTAGTTTTGTAAATTGTAGTTGCAAGAGCTTTTCTCAAACGTAGGTTGACATTTTAAGGTAATCCCCTGGATGTGTTGACGATAGCAAACATTAACACATATGGAAGCAAACAGTAAACTTCAGTAACTGTCAAATTGTCGAACTTCGCTTTGAATTTTAGGAA--TCAAACCGATGAAGCAGATAATTTCAAAAGTTTTGCAACAGCTTCTGAATTCACNNNNNNNNNNNNNNNNNNNNNNNNN
