# Supplementary material for: Population Genomics of Inversion Polymorphisms in Drosophila melanogaster
Source: PLoS Genet. 2012 Dec 20;8(12):e1003056. doi: 10.1371/journal.pgen.1003056 (PMC3527211; doi:10.1371/journal.pgen.1003056)
Supplement: Dataset S1 — Alignments of new Sanger-sequencing traces for all sequences containing a mismatch with RAR sequences. (ZIP) [file pgen.1003056.s001.zip › RAR_empirical_confirmation/ZK131_chrX_15342614_15343313.fasta]

>039_LA13+R10_B10.ab1_(reversed) 
TTTCCMCCTTGRAARTCTGGTAGAAGCACGGCTTTACACAAAAGTTATCCGGCAGCGGTGGCCAGTTGTTCAGCTGCGGCACATTGCCCTGTAGCTGCTGCTCGCGGCGGTCCAGTTCGGCGGCCTTGCGGTCCAACTCCTCCTGCCGGCGCTGGATACAATGAAAATCATATGATTATCGACTGTTTT--ATATACATTTTGTATGACTTAATAAATTGGCCGTATATGGTAAATACTTTAAATCTTATTCATTTACATATTTGGGAAAACAAAGGCGAAATTCAATGATAGGAATTCACATCCAAATCTTGCAATTGTTAAACTTCTATCTTAACCTCAGGCATTTGCCCTATCTATAGTAAATATTCTGTACAAGAATAAAGTGCAAACTTAAGCCTCCAAATCATACGTATTTAGATCTACTAACTAGTATTTCTTGAATTTTTGTGTAGGGCCGAAGAAGCCAAGTAAATCAAGAGAAACCGCAGTTTGCACAGTGAAGACTCGGCGCGGCAGCCGCTTCTAGTCTCAACCAGATAAATGCTCCAAAGCGGATATATCGTTGGCAGATCGAGATAAGCCCGGTTATCTTTCTGACTCTTGATGGAGAGTAAAATGTGATATGCCTGCCCTAATCCCGGCACTCTAGCAAAGTGATTACTGTACAGACTTTTAGGGCAAACTTTTAGTGTAACTGGGTGGTGTGGTCCATTTCGATTGTTTCCGAGTATTTGGATGTACATATGCGGTTTTTGGAGTATTGCGGATGTGGCCATGTCGGCACGGCACACCGCAGAGTGCTCACTGTTGTGTGGGCGGTAACGCGAGACGACCGGCCAAGTGGGTTACCTGCAGCTCCTCCGAGGTGATCTGTATGCTGGTGCTAGGCGCCGAGGCGCCCAGGGAACTGGTCTGCGGGGGCGGAATG-TCTGCGATAGCGGCTG-AC-ACCKKCCCCCAAANNNNNNNNNNNNNNNNNNNNN
>040_LA13+F10_A10.ab1 
NNNNNNNNNNNNNNNNGGGGSSRTMCWAYYGCAGGAGMTCTA-GTTATCCGGCAGCGGTGGCCAGTTGTTCAGCTGCGGCACATTGCCCTGTAGCTGCTGCTCGCGGCGGTCCAGTTCGGCGGCCTTGCGGTCCAACTCCTCCTGCCGGCGCTGGATACAATGAAAATCATATGATTATCGACTGTTTT--ATATACATTTTGTATGACTTAATAAATTGGCCGTATATGGTAAATACTTTAAATCTTATTCATTTACATATTTGGGAAAACAAAGGCGAAATTCAATGATAGGAATTCACATCCAAATCTTGCAATTGTTAAACTTCTATCTTAACCTCAGGCATTTGCCCTATCTATAGTAAATATTCTGTACAAGAATAAAGTGCAAACTTAAGCCTCCAAATCATACGTATTTAGATCTACTAACTAGTATTTCTTGAATTTTTGTGTAGGGCCGAAGAAGCCAAGTAAATCAAGAGAAACCGCAGTTTGCACAGTGAAGACTCGGCGCGGCAGCCGCTTCTAGTCTCAACCAGATAAATGCTCCAAAGCGGATATATCGTTGGCAGATCGAGATAAGCCCGGTTATCTTTCTGACTCTTGATGGAGAGTAAAATGTGATATGCCTGCCCTAATCCCGGCACTCTAGCAAAGTGATTACTGTACAGACTTTTAGGGCAAACTTTTAGTGTAACTGGGTGGTGTGGTCCATTTCGATTGTTTCCGAGTATTTGGATGTACATATGCGGTTTTTGGAGTATTGCGGATGTGGCCATGTCGGCACGGCACACCGCAGAGTGCTCACTGTTGTGTGGGCGGTAACGCGAGACGACCGGCCAAGTGGGTTACCTGCAGCTCCTCCGAGGTGATCTGTATGCTGGTGCTAGGCGCCGAGGCGCCCAGGGAACTGGTCTGCGGGGGCGGAATGTTCTGCGATAGCGGCTGGACCACCGCCGCCGTGTTCGTTGAGTGAATCTGRMARC
>phrap 
NNNNNNNNNNNNNNNNNNNNNNNNNNNNNNNNNNNNNNNNNNNNNNNNNNNNNNNNNNNNNNNNNNNNNNNNNNNNNNNNNNNNNNNNNNNNNNNNNNNNNNNNNNNNNNNNNNNNNNNNNNNNNNNNNNNNNNNNNNNNNNNNNNNNNNNCTGGATACAATGAAAATCATATGATTATCGACTGTTTT--ATATACATTTTGTATGACTTAATAAATTGGCCGTATATGGTAAATACTTTAAATCTTATTCATTTACATATTTGGGAAAACAAAGGCGAAATTCAATGATAGGAATTCACATCCAAATCTTGCAATTGTTAAACTTCTATCTTAACCTCAGGCATTTGCCCTATCTATAGTAAATATTCTGTACAAGAATAAAGTGCAAACTTAAGCCTCCAAATCATACGTATTTAGATCTACTAACTAGTATTTCTTGAATTTTTGTGTAGGGCCGAAGAAGCCAAGTAAATCAAGAGAAACCGCAGTTTGCACAGTGAAGACTCGGCGCGGCAGCCGCTTCTAGTCTCAACCAGATAAATGCTCCAAAGCGGATATATCGTTGGCAGATCGAGATAAGCCCGGTTATCTTTCTGACTCTTGATGGAGAGTAAAATGTGATATGCCTGCCCTAATCCCGGCACTCTAGCAAAGTGATTACTGTACAGACTTTTAGGGCAAACTTTTAGTGTAACTGGGTGGTGTGGTCCATTTCGATTGTTTCCGAGTATTTGGATGTACATATGCGGTTTTTGGAGTATTGCGGATGTGGCCATGTCGGCACGGCACACCGCAGAGTGCTCACTGTTGTGTGGGCGGTAACGCGAGACGACCGGCCAAGTGGGTTACNNNNNNNNNNNNNNNNNNNNNNNNNNNNNNNNNNNNNNNNNNNNNNNNNNNNNNNNNNNNNNNNNNNNNNNNNNNNNNNNNNNNNNNNNNNNNNNNNNNNNNNNNNNNNNNNNNNNNNNNNNNNNNNNNNNNNN
>sanger 
NNNNNNNNNNNNNNNNNNNNNNNNNNNNNNNNNNNNNNNNNNNNNNNNNNNNNNNNNNNNNNNNNNNNNNNNNNNNNNNNNNNNNNNNNNNNNNNNNNNNNNNNNNNNNNNNNNNNNNNNNNNNNNNNNNNNNNNNNNNNNNNNNNNNNNNCTGGATACAATGAAAATCATATGATTATCGACTGTTTTATATATACATTTTGTATGACTTAATAAATTGGCCGTATATGGTAAATACTTTAAATCTTATTCATTTACATATTTGGGAAAACAAAGGCGAAATTCAATGATAGGAATTCACATCCAAATCTTGCAATTGTTAAACTTCTATCTTAACCTCAGGCATTTGGCCTATCTATAGTAAATATTCTGTACAAGAATAAAGTGCAAACTTAAGCCTCCAAATCATACGTATTTAGATCTACTAACTAGTATTTCTTGAATTTTTGTGTAGGGCCGAAGAAGCCAAGTAAATCAAGAGAAACCGCAGTTTGCACAGTGAAGACTCGGCGCGGCAGCCGCTTCTAGTCTCAACCAGATAAATGCTCCAAAGCGGATATATCGTTGGCAGATCGAGATAAGCCCGGTTATCTTTCTGACTCTTGATGGAGAGTAAAATGTGATATGCCTGCCCTAATCCCGGCACTCTAGCAAAGTGATTACTGTACAGACTTTTAGGGCAAACTTTTAGTGTAACTGGGTGGTGTGGTCCATTTCGATTGTTTCCGAGTATTTGGATGTACATATGCGGTTTTTGGAGTATTGCGGATGTGGCCATGTCGGCACGGCACACCGCAGAGTGCTCACTGTTGTGTGGGCGGTAACGCGAGACGACCGGCCAAGTGGGTTACNNNNNNNNNNNNNNNNNNNNNNNNNNNNNNNNNNNNNNNNNNNNNNNNNNNNNNNNNNNNNNNNNNNNNNNNNNNNNNNNNNNNNNNNNNNNNNNNNNNNNNNNNNNNNNNNNNNNNNNNNNNNNNNNNNNNNN
