# Supplementary material for: Population Genomics of Inversion Polymorphisms in Drosophila melanogaster
Source: PLoS Genet. 2012 Dec 20;8(12):e1003056. doi: 10.1371/journal.pgen.1003056 (PMC3527211; doi:10.1371/journal.pgen.1003056)
Supplement: Dataset S1 — Alignments of new Sanger-sequencing traces for all sequences containing a mismatch with RAR sequences. (ZIP) [file pgen.1003056.s001.zip › RAR_empirical_confirmation/ZK131_chrX_3739182_3739726.fasta]

>041_LA6+R5_H11.ab1_(reversed) 
GGCSRWRRRGRRKCAKTTGRMTYCCCRTTTCGRWKSCCCMMMYYYYSGTTYTTTTTKARKKMYWGRRMYSKTKGSSGGGKGGRWKGKSCYYWAMWTTTKWRMCCCMRGRARGAAARRRGSCCYTTGKKTWMMCCYYCSKTTTTKKKTTTTTTTTTTTTTAWWTCGGCATCGCAGSCGCAGCAAMTWMTATYTTWCTTTTWCCSSTGCACTYYGSTACMRCMAATWCMAMMAAWTTKGGSTWCMARGKTTWTKGRCSRTYGRAWWTWTTWRGGSYTTYCMWGGRAWYSSYYGGGG-KTTTTTTTTTTTCGTTTCGTAGGCTTTGCACATGCGCACGCGTTTCTC-TGGCATTCCCGCTTTT-ACAGTATGACTCATGAAATCTCAAAATCTGCAATCTGCTCACCAAAGACAACCATGGCCACAGACTCCAAGCTTGGTCTTAGACCTATGCCTATGCCTATGGGGTTCTGGTCTATTATTTAAGCTGCAAGATGATGTGGACTTTTTYTATATACCGCTGGCTGCAATTGTCATTTTGTCAAAGGTATATCCGTGGAGGCTTACAGGGTGCTTCGTCTGTGGAAATMTGAGAATCGAATCGGAGTGCTGAGAATCTCGAGAGAAGAAA----GAGAGAGAGAGAGAGAGAGACGCTGTTTACCTGCTCGAGCAAGACATTTACCTGTTTGGCCTACTACAAGACAAACTCCCCCGTTTTCGAGTTCGGATTCGGTTTGGGTATGGGTTCGGGTTCGGGTTTTTGGTTAGGGTTGCTCAGGKAGASCATCCCNNNNNNNNNN
>042_LA6+F5_G11.ab1 
NNNNNNNNNNNNNNNNNNNNNNNNNNNNNNGGGCGYCWGCGACTCTCGCTTCTTTTTGAGTCATGGACTCGTTGGCGGGTGGATGGTCCTAAACTTTTGAA-CCCAGAGAAGAAAGAGGCCTTTTGTTTACTCCTCGTTTTTTGTTTTTTTTTTTTTTWWTTYKSSCYYCSMMSCCSCMRMMMWWYYWAYYTWWYTTTWMCSSKKWCMCYCSKWYACSMMAAAWYMAAMYAWTTKGGSYYYMSRGGTTWWKGRSMRAMWMAWWWWWTWAGGSYTTYCCSKGRAMRCSYKSGGG--KTTTTTTTTTTYYKSTYYYKAGMSTTT-YSCMYSSSSCMRCSKKTYYCKYGGGRWYCCCCYTTTTYMSRKKRWSKWCSRRRAAMCCWMAAAMSKYMMYWSSSSCCCCCMAAAAAMACCSWGSGCCMMSAWCCCMSRKSKKGSYYWAAAMCMWWSSCMWRKSCMWRGGGGKTKSGGSYMWWWWWTWWYMKYSSSSAAWWWWWGWGRWMTTTTYMWWWWMMCSSGGGGYYRMWRK-GSMMTTTTKKCAAAGGRWWWMCCSGGRRRMKTTYMMGGGGGSYTYCYYSGGGGAAAMCYRRAAAMWRAAMCSRRRGGSKRAAAAMYCCMRAAAAAAAAA---AAAAAAAAAAAAAAAAAAAMMCYYTTTTYMCYYSYYMRRSSAAYTT-TTYMSSKKTKKSG------KYWWWMMAAAMAWYCCCSKKTYMMAKYY-RWATYCGGTTTGGGTAYSGS-TCGGTTTTKGWWRGKTYSCMARRRYYCSSKWAWAASRRAKTYKKSYCCCSGGRA
>phrap 
NNNNNNNNNNNNNNNNNNNNNNNNNNNNNNNNNNNNNNNNNNNNNNNNNNNNNNNNNNNNNNNNNNNNNNNNNNNNNNNNNNNNNNNNNNNNNNNNNNNNNNNNNNNNNNNNNNNNNNNNNNNNNNNNNNNNNNNNNNNNNNNNNNNNNNNNNNNNNNNNNNNNNNNNNNNNNNNNNNNNNNNNNNNNNNCTTACTTTTACCGCTGCACTCAGCTACAGCAAATACAACAAATTTGGGCTACAAGGTTTATGGACGATCGAATATATTAGGGCTTTCCATGGAATCGCTCGGGGTTTTTTTTTTTTTCGTTTCGTAGGCTTTGCACATGCGCACGCGTTTCTC-TGGCATTCCCGCTTTT-ACAGTATGACTCATGAAATCTCAAAATCTGCAATCTGCTCACCAAAGACAACCATGGCCACAGACTCCAAGCTTGGTCTTAGACCTATGCCTATGCCTATGGGGTTCTGGTCTATTATTTAAGCTGCAAGATGATGTGGACTTTTTCTATATACCGCTGGCTGCAATTGTCATTTTGTCAAAGGTATATCCGTGGAGGCTTACAGGGTGCTTCGTCTGTGGAAATCTGAGAATCGAATCGGAGTGCTGAGAATCTCGAGAGAAGAAAGAGAGAGAGAGAGAGAGAGA----CGCTGTTTACCTGCTCGAGCAAGACATTTACCTGTTTGGCCTACTACAAGACAAACTCCCCCGTTTTCGAGTTCGGATTCGGTTTGGGTNNNNNNNNNNNNNNNNNNNNNNNNNNNNNNNNNNNNNNNNNNNNNNNNNNNNNNNNNNNN
>sanger 
NNNNNNNNNNNNNNNNNNNNNNNNNNNNNNNNNNNNNNNNNNNNNNNNNNNNNNNNNNNNNNNNNNNNNNNNNNNNNNNNNNNNNNNNNNNNNNNNNNNNNNNNNNNNNNNNNNNNNNNNNNNNNNNNNNNNNNNNNNNNNNNNNNNNNNNNNNNNNNNNNNNNNNNNNNNNNNNNNNNNNNNNNNNNNNCTTACTTTTACCGCTGCACTCAGCTACAGCAAATACAACAAATTTGGGCTACAAGGTTTATGGACGATCGAATATATTAGGGCTTTCCATGGAATCGCTCGGGGTTTTTTTTTTTT-CGTTTCGTAGGCTTTGCACATGCGCACGCGTTTCTC-TGGCATTCCCGCTTTT-ACAGTATGACTCATGAAATCTCAAAATCTGCAATCTGCTCACCAAAGACAACCATGGCCACAGACTCCAAGCTTGGTCTTAGACCTATGCCTATGCCTATGGGGTTCTGGTCTATTATTTAAGCTGCAAGATGATGTGGACTTTTTCTATATACCGCTGGCTGCAATTGTCATTTTGTCAAAGGTATATCCGTGGAGGCTTACAGGGTGCTTCGTCTGTGGAAATCTGAGAATCGAATCGGAGTGCTGAGAATCTCGAGAGAAGAAAGAGAGAGAGAGAGAGAGAGA----CGCTGTTTACCTGCTCGAGCAAGACATTTACCTGTTTGGCCTACTACAAGACAAACTCCCCCGTTTTCGAGTTCGGATTCGGTTGGGGTNNNNNNNNNNNNNNNNNNNNNNNNNNNNNNNNNNNNNNNNNNNNNNNNNNNNNNNNNNNN
