# Supplementary material for: Population Genomics of Inversion Polymorphisms in Drosophila melanogaster
Source: PLoS Genet. 2012 Dec 20;8(12):e1003056. doi: 10.1371/journal.pgen.1003056 (PMC3527211; doi:10.1371/journal.pgen.1003056)
Supplement: Dataset S1 — Alignments of new Sanger-sequencing traces for all sequences containing a mismatch with RAR sequences. (ZIP) [file pgen.1003056.s001.zip › RAR_empirical_confirmation/ZK131_chrX_9141929_9142569.fasta]

>035_LA1+R1_F10.ab1_(reversed) 
TAACGAGGCAACTGTTGCCGCCGCCACAGTGGCGCCGACGCCGCCATTCAAAACCCCCTCGGGCACAGAGTAAATATTATACATAATATCCTTAATAACTGACTGCTTTTTTGGCCACCCATTCCAATAACACCGCATCCCCCCTCCCTCGCTGTTTCCCCTTCCACTCCTCGTTTTCGGTTTCTTACTCAGTGGTAAGATAATCCTGTAGTTTTGCGAGTTAGGTGGGTAATTAATATCCATCAATTGATCCAAGGAAATCCCATCCAGCTGGAAAGAAAGAGACAGTCGGAGTGAAAGAGCAGGTACTCTCTCTTTGTTTGTTGGTGTGGGTGGTGCTCCTTTCGTGTGACGCACAGGTACACAGCGAGAAAAAACTTACTGAGTAAATACAGTAAACTGTTTTAGTGATTTTCGGATTAATTAACGGGATGACAAAGTCAGTTTCGAAGATAAATAGAAATTATAATTTAATAGTCCTACCTTTATCGTATATTTTTTTGTGAGCACCAAAATGTAGGCAACATAACATAACACAATACATATGTAATTTGATGTGTATGTTTGTGTAGTTTTCTTATTATTAGGAGAAACTTCGGCCCGCCCCTCATCCCATCCCCCACTTTCAAATCCCATCCATTGCTTGCACTTTTTACATTTTCGTTTTGGATCGCAAAAATTCATTAAGAGGTTAAAT-AAAGCACACACAGTT-GCTGGAGCCAGARCCCCNNNNNNNNNNNNNNNNNNNNNNNNNNNNNNNNNNNN
>036_LA1+F1_E10.ab1 
NNNNNNNNNNNNNNNNNNNTTGGGSTCAGTGGCGC-GACGCCGCCATTCAAA-CCCCCTCGGGCACAGAGTAAATATTATACATAATATCCTTAATAACTGACTGCTTTTTTGGCCACCCATTCCAATAACACCGCATCCCCCCTCCCTCGCTGTTTCCCCTTCCACTCCTCGTTTTCGGTTTCTTACTCAGTGGTAAGATAATCCTGTAGTTTTGCGAGTTAGGTGGGTAATTAATATCCATCAATTGATCCAAGGAAATCCCATCCAGCTGGAAAGAAAGAGACAGTCGGAGTGAAAGAGCAGGTACTCTCTCTTTGTTTGTTGGTGTGGGTGGTGCTCCTTTCGTGTGACGCACAGGTACACAGCGAGAAAAAACTTACTGAGTAAATACAGTAAACTGTTTTAGTGATTTTCGGATTAATTAACGGGATGACAAAGTCAGTTTCGAAGATAAATAGAAATTATAATTTAATAGTCCTACCTTTATCGTATATTTTTTTGTGAGCACCAAAATGTAGGCAACATAACATAACACAATACATATGTAATTTGATGTGTATGTTTGTGTAGTTTTCTTATTATTAGGAGAAACTTCGGCCCGCCCCTCATCCCATCCCCCACTTTCAAATCCCATCCATTGCTTGCACTTTTTACATTTTCGTTTTGGATCGCAAAAATTCATTAAGAGGTTAAATTAAAGCACACACAGTTTGCTGGGGA-AGCCCAAGACGAGCATCGATGCGCTGACAGARMCCCCTGGAARA
>phrap 
NNNNNNNNNNNNNNNNNNNNNNNNNNNNNNNNNNNNNNNNNNNNNNNNNNNNNNNNCCTCGGGCACAGAGTAAATATTATACATAATATCCTTAATAACTGACTGCTTTTTTGGCCACCCATTCCAATAACACCGCATCCCCCCTCCCTCGCTGTTTCCCCTTCCACTCCTCGTTTTCGGTTTCTTACTCAGTGGTAAGATAATCCTGTAGTTTTGCGAGTTAGGTGGGTAATTAATATCCATCAATTGATCCAAGGAAATCCCATCCAGCTGGAAAGAAAGAGACAGTCGGAGTGAAAGAGCAGGTACTCTCTCTTTGTTTGTTGGTGTGGGTGGTGCTCCTTTCGTGTGACGCACAGGTACACAGCGAGAAAAAACTTACTGAGTAAATACAGTAAACTGTTTTAGTGATTTTCGGATTAATTAACGGGATGACAAAGTCAGTTTCGAAGATAAATAGAAATTATAATTTAATAGTCCTACCTTTATCGTATATTTTTTTGTGAGCACCAAAATGTAGGCAACATAACATAACACAATACATATGTAATTTGATGTGTATGTTTGTGTAGTTTTCTTATTATTAGGAGAAACTTCGGCCCGCCCCTCATCCCATCCCCCACTTTCAAATCCCATCCATTGCTTGCACTTTTTACATTTTCGTTTTGGATCGCAAAAATTCATTAAGAGGTTAAATNNNNNNNNNNNNNNNNNNNNNNNNNNNNNNNNNNNNNNNNNNNNNNNNNNNNNNNNNNNNNNNNNNNNNN
>sanger 
NNNNNNNNNNNNNNNNNNNNNNNNNNNNNNNNNNNNNNNNNNNNNNNNNNNNNNNNCCTCGGGCACAGAGTAA-TATTATACATAATATCCTTAATAACTGACTGGTTTTTTGGCCACCCATTCCAATAACACCGCATCCCCCCTCCCTCGCTGTTTCCCCTTCCACTCCTCGTTTTCGGTTTCTTACTCAGTGGTAAGATAATCCTGTAGTTTTGCGAGTTAGGTGGGTAATTAATATCCATCAATTGATCCAAGGAAATCCCATCCAGCTGGAAAGAAAGAGACAGTCGGAGTGAAAGAGCAGGTACTCTCTCTTTGTTTGTTGGTGTGGGTGGTGCTCCTTTCGTGTGACGCACAGGTACACAGCGAGAAAAAACTTACTGAGTAAATACAGTAAACTGTTTTAGTGATTTTCGGATTAATTAACGGGATGACAAAGTCAGTTTCGAAGATAAATAGAAATTATAATTTAATAGTCCTACCTTTATCGTATATTTTTTTGTGAGCACCAAAATGTAGGCAACATAACATAACACAATACATATGTAATTTGATGTGTATGTTTGTGTAGTTTTCTTATTATTAGGAGAAACTTCGGCCCGCCCCTCATCCCATCCCCCACTTTCAAATCCCATCCATTGCTTGCACTTTTTACATTTTCGTTTTGGATCGCAAAAATTCATTAAGAGGTTAAATNNNNNNNNNNNNNNNNNNNNNNNNNNNNNNNNNNNNNNNNNNNNNNNNNNNNNNNNNNNNNNNNNNNNNN
