# Supplementary material for: Population Genomics of Inversion Polymorphisms in Drosophila melanogaster
Source: PLoS Genet. 2012 Dec 20;8(12):e1003056. doi: 10.1371/journal.pgen.1003056 (PMC3527211; doi:10.1371/journal.pgen.1003056)
Supplement: Dataset S1 — Alignments of new Sanger-sequencing traces for all sequences containing a mismatch with RAR sequences. (ZIP) [file pgen.1003056.s001.zip › RAR_empirical_confirmation/ZK131_chrX_9898793_9899201.fasta]

>034_LA2+F2_G10.ab1_(reversed) 
TTYCCAGAGGCWTGCCACTGGGCGAACCTCCTGCACCGCCGCTTGAGCCGCCGGCGAGACCCGCACCGCCGAAGCTGAGAAACCTTTTGAACAGATTACTATTGGTCAGGCCATTCCAATTCAAAGCGTATGTTGTTGATCGTTATTGATATTAGTATGTTGTTGAATTTCGTTGTTGAGGTAATTCCATTYGAATTTGTTGTTGGTTGTTCAGTGTGATGCAAATGTTGTTGAGTAGTAAATTTATATTTATAAGTTGTTGAATTTTGTTTCATGTTTGTTTTGTTTGCAATTTATCAGTTGAATTTCCAATGTATTAAGTATTGTTGAAATGTTGCATCATTGTTGAATTGTTGTAGGGGTGGAAAGGGAAGAAAGGTGTATGATTAGTTGAGTGCCTAAACTTTTTTTGTACAAGTGTTTTGAATATTATATAATAAATTAGTCAGCCATGCACTTAGCATTGCATTGAAGGAGTAGTCCCTCACT-ACCTCTGTGYGATGGARKCGCAANNNNNNNNNNNNNNNNNNNNNNNNNNNNN
>033_LA2+R2_H10.ab1 
NNNNNNNNNNNNNNNNNNNNNNNNNNNNTAAMWAACGAACGCTTGAGC-GCCGGCGAGACCCGCACCGCCGAAGCTGAGAAACCTTTTGAACAGATTACTATTGGTCAGGCCATTCCAATTCAAAGCGTATGTTGTTGATCGTTATTGATATTAGTATGTTGTTGAATTTCGTTGTTGAGGTAATTCCATTCGAATTTGTTGTTGGTTGTTCAGTGTGATGCAAATGTTGTTGAGTAGTAAATTTATATTTATAAGTTGTTGAATTTTGTTTCATGTTTGTTTTGTTTGCAATTTATCAGTTGAATTTCCAATGTATTAAGTATTGTTGAAATGTTGCATCATTGTTGAATTGTTGTAGGGGTGGAAAGGGAAGAAAGGTGTATGATTAGTTGAGTGCCTAAACTTTTTTTGTACAAGTGTTTTGAATATTATATAATAAATTAGTCAGCCATGCACTTAGCATTGCATTGAAGGAGTAGTCCCTCACTTACCTCT-TGTTGCGATCGTCCAGATCGGCGGTCTCCTCCGCGAAGTCTAGGA
>phrap_(reversed) 
NNNNNNNNNNNNNNNNNNNNNNNNNNNNNNNNNNNNNNNNNNNNNNNNNNNNNNNNNNNNNNNNNNNNNNNNNNNNNNNNNNNCTTTTGAACAGATTACTATTGGTCAGGCCATTCCAATTCAAAGCGTATGTTGTTGATCGTTATTGATATTAGTATGTTGTTGAATTTCGTTGTTGAGGTAATTCCATTCGAATTTGTTGTTGGTTGTTCAGTGTGATGCAAATGTTGTTGAGTAGTAAATTTATATTTATAAGTTGTTGAATTTTGTTTCATGTTTGTTTTGTTTGCAATTTATCAGTTGAATTTCCAATGTATTAAGTATTGTTGAAATGTTGCATCATTGTTGAATTGTTGTAGGGGTGGAAAGGGAAGAAAGGTGTATGATTAGTTGAGTGCCTAAACTTTTTTTGTACAAGTGTTTTGAATATTATATAATAAATTAGTCAGCCATGCACTTAGCATTGCATTGAAGGAGTAGTCCCTCACTTACNNNNNNNNNNNNNNNNNNNNNNNNNNNNNNNNNNNNNNNNNNNNNNNNNN
>sanger_(reversed) 
NNNNNNNNNNNNNNNNNNNNNNNNNNNNNNNNNNNNNNNNNNNNNNNNNNNNNNNNNNNNNNNNNNNNNNNNNNNNNNNNNNNCTTTTGAACAGATTACTATTGGTCAGGCCATTCCAATTCAAAGCGTATGTTGTTGATCGTTATTGTTATTAGTATGTTGTTGAATTTCGTTGTTGAGGTAATTCCATTCGAATTTGTTGTTGGTTGTTCAGTGTGATGCAAATGTTGTTGAGTAGTAAATTTATATTTATAAGTTGTTGAATTTTGTTTCATGTTTGTTTTGTTTGCAATTTATCAGTTGAATTTCCAATGTATTAAGTATTGTTGAAATGTTGCATCATTGTTGAATTGTTGTAGGGGTGGAAAGGGAAGAAAGGTGTATGATTAGTTGAGTGCCTAAACTTTTTTTGTACAAGTGTTTTGAATATTATATAATAAATTAGTCAGCCATGCACTTAGCATTGCATTGAAGGAGTAGTCCCTCACTTACNNNNNNNNNNNNNNNNNNNNNNNNNNNNNNNNNNNNNNNNNNNNNNNNNN
