# Supplementary material for: Population Genomics of Inversion Polymorphisms in Drosophila melanogaster
Source: PLoS Genet. 2012 Dec 20;8(12):e1003056. doi: 10.1371/journal.pgen.1003056 (PMC3527211; doi:10.1371/journal.pgen.1003056)
Supplement: Dataset S1 — Alignments of new Sanger-sequencing traces for all sequences containing a mismatch with RAR sequences. (ZIP) [file pgen.1003056.s001.zip › RAR_empirical_confirmation/ZK186_chrX_11519330_11520067.fasta]

>2022427_E11.ab1 
CGGAATTTGGACAGCAATGACCGGCTAGAATTCGATATCGGTTTCATTTTACATTGACAAACTTTCATTCGTTGGTTTTTTTTTATTTGTTTACTTGCTTAGCAAAATTATTGGCGCGTAACGATTACTATGTATATGTGTAAACATTTATTCTATTTCTAGTACAACTAACCAATTGTTTTTCCGGTATATCCATTTCAATTGGGTTTTTTAGGTCGATTTGTTTATTTTTTTCACTGCACCGATAAATGGGCAGAAATATTTGCCATTTGGTCACATACAATCTCAACTAATTTCGTCACTGGGGGCCATAAGTCACGTTTCAGTTTAATAGTGAACACAAGTACGTACGTACATTCATTAATGCGAGTACACATCCATAATATACTTTTCGCTTANNNNNNNNNNNNNNNNNNNNNNNNNNNNNNNNNNNNNNNNNNNNNNNNNNNNNNNNNNNNNNNNNNNNNNNNNNNNNNNNNNNNNNNNNNNNNNNNNNNNNNNNNNNNNNNNNNNNNNNNNNNNNNNNNNNNNNNNNNNNNNNNNNNNNNNNNNNNNNNNNNNNNNNNNNNNNNNNNNNNNNNNNNNNNNNNNNNNNNNNNNNNNNNNNNNNNNNNNNNNNNNNNNNNNNNNNNNNNNNNNNNNNNNNNNNNNNNNNNNNNNNNNNNNNNNNNNNNNNNNNNNNNNNNNNNNNNNNNNNNNNNNNNNNNNNNNNNNNNNNNNNNNNNNNNNNNNNNNNNNNNNNNNNNNNNNNNNNNNNNNNNNNNNNNNNNNNNNNNNNNNNNNNNNNNNNNNNNNNNNNNNNNNNNNNNNNNNNNNNNNNNNNNNNNNNNNNNNNNNNNNNNNNNNNNNNNNNNNNNNNNNNNNNNNNNNNNNNNNNNNNNNN
>2022427_E12.ab1 
NNNNNNNNNNNNNNNNNNNNNNNNNNNNNNNNNNNNNNNNNNNNNNNNNNNNNNNNNNNNNNNNNNNNNNNNNNNNNNNNNNNNNNNNNNNNNNNNNNNNNNNNNNNNNNNNNNNNNNNNNNNGCTCAAATGT-TATGTGTAA-CATTTATTCTATTTCTAGTACAACTAACCAATTGTTTTTCCGGTATATCCATTTCAATTGGGTTTTTTAGGTCGTTTTGTTTATTTTTTTCACTGCACCGATAAATGGGCAGAAATATTTGCCATTTGGTCACATACAATCTCAACTTATTTCGTCGCTGGTGGCCATAAGTCACGTTTCAGTTTAATAGTGAACACGAGTACGTACATACATTCATTAATGCGAGTACACATCCATAAGATACTTTTCGCTTATATTCTTTTCCGTTTAAAATTGTACAGTGTTTAGCCGAATTCTGTTACCGATTAATGTACGATATACGTATGTATTAACTTTATAAAACATTTTAAAACAATTTATTGAAAGCCTTAAAGAGCAACTCAAAGAAAGATC-AATAATCAGTGTAAACAAATAAGCCATAGGAAGAGTCCGATTAAATGGAGCGGAAAATGTGGCTTACAGAGAAAATTAAAAACAATTATCCCAGTGGGAGGGGAACAAGGAAGTGTTGGGTAATTAAATGCCGGCCAGAATCCTCAGATGCACAAGGCAGATAGGACGACACTCTTCTCCCAAAGAAACCCCGTGGAAGACCACACCCATTTCATGTTCACAAGTAAACAAATAAAAAAAAACCAACGAATGAAAGTTTTGTCAATGTAAAATGAAACCGATATCGAATTCTAGCCGGTTCATTGCGGATCAGAATTCATGACAAGTCCTGCCCAATGTGTAAAG
>2022427_F02.ab1_(reversed) 
NNNNNNNNNNNNNNNNNNNNNNNNNNNNNNNNNNNNNNNNNNNNNNNNNNNNNNNNNNNNNNNNNNNNNNNNNNNNNNNNNNNNNNNNNNNNNNNNNNNNNNNNNNNNNNNNNNNNNNNNNNNNNNNNNNNNNNNNNNNNNNNNNNNNNNNNNNNNNNNNNNNNNNNNNNNNNNNNNNNNNNNNNNNNNNNNNNNNNNNNNNNNNNNNNNNNNNNNNNNNNNNNNNNNNNNNNNNNNNNNNNNNNNNNNNNNNNNNNNNNNNNNNNNNNNNNNNNNNNNNNNNNNNNNNNNNNNNNNNNNNNNNNNNACCATAAGTCACGTTTCAGTTTAATAGTGTACACGAGTACGTACATACATTCATTAATGCGAGTACACATCCATAAGATACTTTTCGCTTATATTCTTTTCCGTTTAAAATTGTACAGTGTTTAGCCGAATTGTGTTACCGATTAATGTACGATATACGTA-GTATTAAATTTATAAAACATTTTAAAACAATT-ATTGAAAGCCTTAAAGAGCAATTCAAAGAAAGATCGAATAATCAGAACAAATCACTTCTNNNNNNNNNNNNNNNNNNNNNNNNNNNNNNNNNNNNNNNNNNNNNNNNNNNNNNNNNNNNNNNNNNNNNNNNNNNNNNNNNNNNNNNNNNNNNNNNNNNNNNNNNNNNNNNNNNNNNNNNNNNNNNNNNNNNNNNNNNNNNNNNNNNNNNNNNNNNNNNNNNNNNNNNNNNNNNNNNNNNNNNNNNNNNNNNNNNNNNNNNNNNNNNNNNNNNNNNNNNNNNNNNNNNNNNNNNNNNNNNNNNNNNNNNNNNNNNNNNNNNNNNNNNNNNNNNNNNNNNNNNNNNNNNNNNNNNNNNNNNNNNNNNNNNNNNNNNNNNNNNN
>2022427_F01.ab1_(reversed) 
NNNNNNNNNNNNNNNNNNNNNNNNNNNNNNNNNNNNNNNNNNNNNNNNNNNNNNNNNNNNNNNNNNNNNNNNNNNNNNNNNNNNNNNNNNNNNNNNNNNNNNNNNNNNNNNNNNNNNNNNNNNNNNNNNNNNNNNNNNNNNNNNNNNNNNNNNNNNNNNNNNNNNNNNNNNNNNNNNNNNNNNNNNNNNNNNNNNNNNNNNNNNNNNNNNNNNNNNNNNNNNNNNNNNNNNNNNNNNNNNNNNNNNNNNNNNNNNNNNNNNNNNNNNNNNNNNNNNNNNNNNNNNNNNNNNNNNNNNNNNNNNNNNNNNNNNNNNNNNNNNNNNNNNNNNNNNNNNNNNNNNNNNNNNNNNNNNNNNNNNNNNNNNNNNNNNNNNNNNNNNNNNNNNNNNNNNNNNNNNNNNNNNNNNNNNNNNNNNNNNNNNNNNNNNNNNNNNNNNNNNNNNNNNNNNNNNNNNNNNNNNNNNNNNNNNNNNNNNNNNNNNAAACATTCCAAAACAATTTATTGAAAGC-TTAAAGAGCAACTCAAAGAAAGATC-AATAATCAGTGTAAACAAATAAGCCATAGGAAGAGTCCGATTAAATGGAGCGGAAAATGTGGCTTACAGAGAAAATTAAAAACAATTATCCCAGTGGGAGGGGAACAAGGAAGTATTGGGTAATTAAATGCCGGCCAGAATTTTCAGATGCACAAGGCAGATAGGACGACA-TATATACTCAACCTAGGTTATTTGGNNNNNNNNNNNNNNNNNNNNNNNNNNNNNNNNNNNNNNNNNNNNNNNNNNNNNNNNNNNNNNNNNNNNNNNNNNNNNNNNNNNNNNNNNNNNNNNNNNNNNNNNNNNNNNNNNNNNNNNNNNNNNNNNNNNNNNNNNNNNNNNNNNNN
>phrap 
NNNNNNNNNNNNNNNNNNNNNNNNNNNNNNNNNNNNNNNNNNNNNNNNNNNNNNNNNNNNNNNNNNNNNNNNNNNNNNNNNNNNNNNNNNNNNNNNNNNNNNNNNNNNNNNNNNNNNNNNNNNNNTACTATGTATATGTGTAAACATTTATTCTATTTCTAGTACAACTAACCAATTGTTTTTCCGGTATATCCATTTCAATTGGGTTTTTTAGGTCGTTTTGTTTATTTTTTTCACTGCACCGATAAATGGGCAGAAATATTTGCCATTTGGTCACATACAATCTCAACTTATTTCGTCGCTGGTGGCCATAAGTCACGTTTCAGTTTAATAGTGAACACGAGTACGTACATACATTCATTAATGCGAGTACACATCCATAAGATACTTTTCGCTTATATTCTTTTCCGTTTAAAATTGTACAGTGTTTAGCCGAATTCTGTTACCGATTAATGTACGATATACGTATGTATTAACTTTATAAAACATTTTAAAACAATTTATTGAAAGCCTTAAAGAGCAACTCAAAGAAAGATC-AATAATCAGTGTAAACAAATAAGCCATAGGAAGAGTCCGATTAAATGGAGCGGAAAATGTGGCTTACAGAGAAAATTAAAAACAATTATCCCAGTGGGAGGGGAACAAGGAAGTGTTGGGTAATTAAATGCCGGCCAGAATCCTCAGATGCACAAGNNNNNNNNNNNNNNNNNNNNNNNNNNNNNNNNNNNNNNNNNNNNNNNNNNNNNNNNNNNNNNNNNNNNNNNNNNNNNNNNNNNNNNNNNNNNNNNNNNNNNNNNNNNNNNNNNNNNNNNNNNNNNNNNNNNNNNNNNNNNNNNNNNNNNNNNNNNNNNNNNNNNNNNNNNNNNNNNNNNNNNNNNNNNN
>sanger 
NNNNNNNNNNNNNNNNNNNNNNNNNNNNNNNNNNNNNNNNNNNNNNNNNNNNNNNNNNNNNNNNNNNNNNNNNNNNNNNNNNNNNNNNNNNNNNNNNNNNNNNNNNNNNNNNNNNNNNNNNNNNNTACTATGTATATGTGTAAACATTTATTCTATTTCTAGTACAACTAACCAATTGTTTTTCCGGTATATCCATTTCAATTGGTTTTTTTAGTTCGTTTTGTTTATTTTTTTCACTGCACCGATAAATGGGCAGAAATATTTGCCATTTGGTCACATACAATCTCAACTTATTTCGTCGCTGGTGGCCATAAGTCACGTTTCAGTTTAATAGTGAACACGAGTACGTACATACATTCATTAATGCGAGTACACATCCATAAGATACTTTTCGCTTATATTCTTTTCCGTTTAAAATTGTACAGTGTTTAGCCGAATTCTGTTACCGATTAATGTACGATATACGTATGTATTAACTTTATAAAACATTTTAAAACAATTTATTGAAAGCCTTAAAGAGCAACTCAAAGAAAGATC-AATAATCAGTGTAAACAAATAAGCCATAGGAAGAGTCCGATTAAATGGAGCGGAAAATGTGGCTTACAGAGAAAATTAAAAACAATTATCCCAGTGGGAGGGGAACAAGGAAGTGTTGGGTAATTAAATGCCGGCCAGAATCCTCAGATGCACAAGNNNNNNNNNNNNNNNNNNNNNNNNNNNNNNNNNNNNNNNNNNNNNNNNNNNNNNNNNNNNNNNNNNNNNNNNNNNNNNNNNNNNNNNNNNNNNNNNNNNNNNNNNNNNNNNNNNNNNNNNNNNNNNNNNNNNNNNNNNNNNNNNNNNNNNNNNNNNNNNNNNNNNNNNNNNNNNNNNNNNNNNNNNNNN
