# Supplementary material for: Population Genomics of Inversion Polymorphisms in Drosophila melanogaster
Source: PLoS Genet. 2012 Dec 20;8(12):e1003056. doi: 10.1371/journal.pgen.1003056 (PMC3527211; doi:10.1371/journal.pgen.1003056)
Supplement: Dataset S1 — Alignments of new Sanger-sequencing traces for all sequences containing a mismatch with RAR sequences. (ZIP) [file pgen.1003056.s001.zip › RAR_empirical_confirmation/ZK186_chrX_12016748_12017250.fasta]

>2022427_F04.ab1_(reversed) 
TAAATAAATCTGCGATAATCTCATTGCATGGCAAGTGTATCCTTGTGAAGCGCCTAAGAGTAGGCAATGATTTTGATAAGATCAACTTGGTGGCACACTCTTCGTGTGTTAATGCGGATTTCATGAGGGATTTCGTTGGTGGTTGGGTGGTGGTTGGTTCAACACACACTTTTTGAGGATGTAACTGAACGCACACACATTCAGCGAGGCACACACACATTGAGAATTTTCCACCAACACACTAACACACACACACACACACCCATACACTGGGTAGAGGGCGTGCTAAAAAAGTTTTCATAATTGACGACAAGCTGCAGGATGGCAGGGCCCAACACTTTTGTTTTCCGCATTTTCTCCCGGTGTTTCCCCTTTTCAGCGCCATGATGATGATGATGATGATGATGGGCAAATATTTTACGTCATTAATTAGCGCATGGCAGCGCGCTTGAAACTATTACGTAATACGATAACACCAGCAACAACAACAACGCATAAAC---TATATGCAGAGTA
>2022427_F03.ab1 
NNNNNNNACCAGCGATA-TCTCATTGCCTGGCA-GTGTATCCTTGTGAAGCGCCTAAGAGTAGGCAATGCTTTTGATAAGATCAACTTGGTGGCACACTCTTCGTGTGTTAATGCGGATTTCATGAGGGATTTCGTTGGTGGTTGGGTGGTGGTTGGTTCAACACACACTTGTTGAGGATGTAACTGAGCGCACACACATTCACCGAGGCACACACACATTGAGAATTTTCCACCAACACACTAGCACGCACACACACACACGCATACACTGGGTAGAGGGCGTGGTAAAAAAGTTTTCATAATTNNNNNNNNNNNNNNNNNNNNNNNNNNNNNNNNNNNNNNNNNNNNNNNNNNNNNNNNNNNNNNNNNNNNNNNNNNNNNNNNNNNNNNNNNNNNNNNNNNNNNNNNNNNNNNNNNNNNNNNNNNNNNNNNNNNNNNNNNNNNNNNNNNNNNNNNNNNNNNNNNNNNNNNNNNNNNNNNNNNNNNNNNNNNNNNNNNNNNNNNNNNNNNNNNNN
>phrap 
NNNNNNNNNNNNNNNNNNNNNNNNNNNNNNNNNNNNNNNNNNNNNNNNNNNNNNNNNNNNNNNNNNNNGCTTTTGATAAGATCAACTTGGTGGCACACTCTTCGTGTGTTAATGCGGATTTCATGAGGGATTTCGTTGGTGGTTGGGTGGTGGTTGGTTCAACACACACTTGTTGAGGATGTAACTGAACGCACACACATTCAGCGAGGCACACACACATTGAGAATTTTCCACCAACACACTAACACACACACACACACACCCATACACTGGGTAGAGGGCGTGCTAAAAAAGTTTTCATAATTGACGACAAGCTGCAGGATGGCAGGGCCCAACACTTTTGTTTTCCGCATTTTCTCCCGGTGTTTCCCCTTTTCAGCGCCATGATGATGATGATGATGATGATGGGCAAATATTTTACGTCATTAATTAGCGCATGGCAGCGCGCTTGAAACTATTACGTAATACGATAACACCAGCAACAACAACAACGCATAAACTATTATGTGCAANNNN
>sanger 
NNNNNNNNNNNNNNNNNNNNNNNNNNNNNNNNNNNNNNNNNNNNNNNNNNNNNNNNNNNNNNNNNNNNGCTTTTGATAAGATCAACTTGGTGGCACACTCTTCGTGTGTTAATGCGGATTTCATGAGGGATTTCGTTGGTGGTTGGGTGGTGGTTGGTTCAACACACACTTGTTGAGGATGTAACTGAACGCACACACATTCAGCGAGGCACACACACATTGAGAATTTTCCACCAACACACTAACACACACACACACACACCCATACACTTGGTAGAGGGCGTGCTAAAAAAGTTTTCATAATTGACGACAAGCTGCAGGATGGCAGGGCCCAACACTTTTGTTTTCCGCATTTTCTCCCGGTGTTTCCCCTTTTCAGCGCCATGATGATGATGATGATGATGATGGGCAAATATTTTACGTCATTAATTAGCGCATGGCAGCGCGCTTGAAACTATTACGTAATACGATAACACCAGCAACAACAACAACGCATAAACTATTATGTGCAANNNN
