# Supplementary material for: Population Genomics of Inversion Polymorphisms in Drosophila melanogaster
Source: PLoS Genet. 2012 Dec 20;8(12):e1003056. doi: 10.1371/journal.pgen.1003056 (PMC3527211; doi:10.1371/journal.pgen.1003056)
Supplement: Dataset S1 — Alignments of new Sanger-sequencing traces for all sequences containing a mismatch with RAR sequences. (ZIP) [file pgen.1003056.s001.zip › RAR_empirical_confirmation/ZK186_chrX_13162220_13162878.fasta]

>2022427_F07.ab1_(reversed) 
TCCTCGTTTTTCCTCCTGAAATGGGTGCACTTGTCG-GTGATCCACGG--CTACCGACCACGCCCACCGCCAACGCAGCTGCCGAGGGCGGTGAATTGGGTCCAGAATCCGGTGTACTGTTGCAGTCTAAGGATGTTGAAGAATTTTGAAAATAGATTAACTAAGATTGTAATCATTAAATTAAGAGGCTTGGGTTAAGTTAGCTGGCTGAGCGATTTGGTCAGTTGCGGCGTCTTAAAAGGGTTAATTGAACAAACAGCATTAAGTACAACAGCGAGAACAACAATTCAACGATAACAATAACAATTAATAAAAGTTAAAATAGTTGTCGTAATAAACACTAAGCAATTGGAAAGTTATAAACGTTTCAAAGTACTATCATATGATCATATTCTGATGATCTATTCTATACAGATTAAAATAATATTGACAATTATTCTATATATTTTCAATATTTTCATTGGAAATGAAATTTTTCGAAGTGTATTAATCCCTTTATCCAAACGATACTGCCATCTGACTTGAGTTCTGATTTCTGATGGGCTCTGGTTGGGTTGATGATGATGATGATACGTAC-TTGTGAGAACCGAGTTCTTTTGCTGCCTACGCTGCGCCGCCTGGAGGAGTCGTTCGTGGCGCCGGACTCCCGCCGGTCCTCCGATGCGGGCCT-GCGCTCGATGACGCCCTGCTCCGTCCTCCTACNNNNNNNNNNNNNNNNNNNNNNNNNNN
>2022427_F08.ab1_(reversed) 
ACAAAAGATTTCCTCCTG-AATGGGTGCACTTGTCG-GTGATCCACGG--CTACCGACCACGCCCACCGCCAACGCAGCTGCCGAGGGCGGTGAATTGGGTCCAGAATCCGGTGTACTGTTGCAGTCTAAGGATGTTGAAGAATTTTGAAAATAGATTAACTAAGATTGTAATCATTAAATTAAGAGGCTTGGGTTAAGTTAGCTGGCTGAGCGATTTGGTCAGTTGCGGCGTCTTAAAAGGGTTAATTGAACAAACAGCATTAAGTACAACAGCGAGAACAACAATTCAACGATAACAATAACAATTAATAAAAGTTAAAATAGTTGTCGTAATAAACACTAAGCAATTGGAAAGTTATAAACGTTTCAAAGTACTATCATATGATCATATTCTGATGATCTATTCTATACAGATTAAAATAATATTGACAATTATTCTATATATTTTCAATATTTTCATTGGAAATGAAATTTTTCGAAGTGTATTAATCCCTTTATCCAAACGATACTGCCATCTGACTTGAGTTCTGATTTCTGATGGGCTCTGGTTGGGTTGATGATGATGATGATTTCTAC-CTGTNNNNNNNNNNNNNNNNNNNNNNNNNNNNNNNNNNNNNNNNNNNNNNNNNNNNNNNNNNNNNNNNNNNNNNNNNNNNNNNNNNNNNNNNNNNNNNNNNNNNNNNNNNNNNNNNNNNNNNNNNNNNNNNNNNNNNNNNNNNNNNNNNNNNN
>2022427_F05.ab1 
NNNNNNNNNNNNNNNNNNNNNNNNNNNNNNTAACCGTTTCCCTTACCGATCTAC-GACCACGCCCACCGCCAACGCAGCTGCCGAGGGCGGTGAATTGGGTCCAGAATCCGGTGTACTGTTGCAGTCTAAGGATGTTGAAGAATTTTGAAAATAGATTAACTAAGATTGTAATCATTAAATTAAGAGGCTTGGGTTAAGTTAGCTGGCTGAGCGATTTGGTCAGTTGCGGCGTCTTAAAAGGGTTAATTGAACAAACAGCATTAAGTACAACAGCGAGAACAACAATTCAACGATAACAATAACAATTAATAAAAGTTAAAATAGTTGTCGTAATAAACACTAAGCAATTGGAAAGTTATAAACGTTTCAAAGTACTATCATATGATCATATTCTGATGATCTATTCTATACAGATTAAAATAATATTGACAATTATTCTATATATTTTCAATATTTTCATTGGAAATGAAATTTTTCGAAGTGTATTAATCCCTTTATCCAAACGATACTGCCATCTGACTTGAGTTCTGATTTCTGATGGGCTCTGGTTGGGTTGATGATGATGATGATACGTACTTTGTGAGAACCGAGTTCTTTTGCTGCCTACGCTGCGCCGCCTGGAGGAGTCNNNNNNNNNNNNNNNNNNNNNNNNNNNNNNNNNNNNNNNNNNNNNNNNNNNNNNNNNNNNNNNNNNNNNNNNNNNNNNNNNNNNNNNNNNNNNNNNNNNNNN
>2022427_F06.ab1 
NNNNNNNNNNNNNNNNNNNNNNNNNNNNNNNNNNNNNNNNNNNNNNNNNNNNNNNNNNNNNNNNNNNNNNNNNNNNNNNNNNNNNNNNNNNNNNNNNNNNNNNNNNNNNNNNNNNNNNNNNNNNNNNNNNNNNTGCTGAAGAGATTTGAA--TAGATTA-CTAAGATTGTAATCATTAAATTAAGAGGCTTGGGTTAAGTTAGCTGGCTGAGCGATTTGGTCAGTTGCGGCGTCTTAAAAGGGTTAATTGAACAAACAGCATTAAGTACAACAGCGAGAACAACAATTCAACGATAACAATAACAATTAATAAAAGTTAAAATAGTTGTCGTAATAAACACTAAGCAATTGGAAAGTTATAAACGTTTCAAAGTACTATCATATGATCATATTCTGATGATCTATTCTATACAGATTAAAATAATATTGACAATTATTCTATATATTTTCAATATTTTCATTGGAAATGAAATTTTTCGAAGTGTATTAATCCCTTTATCCAAACGATACTGCCATCTGACTTGAGTTCTGATTTCTGATGGGCTCTGGTTGGGTTGATGATGATGATGATACGTAC-TTGTGAGAACCGAGTTCTTTTGCTGCCTACGCTGCGCCGCCTGGAGGAGTCGTTCGTGGCGCCGGACTCCCGCCGGTCCTCCGATGCGGGCCTTGCGCTCGATGACGCTCTGCTTCAGCCGGATCTTCAGCAGGTTCGGTTCGGATGCTATAA
>phrap 
NNNNNNNNNNNNNNNNNNNNNNNNNNNNNNNNNNNNNNNNNNNNNNNNNNNNNNNNNNNNNNNNNNNNNNNNNNNNNNNNNNNNNNNNNNNNNNNNNNNNNNNNNNNNNNNNNNNNNNNNNNNNNNCTAAGGATGTTGAAGAATTTTGAAAATAGATTAACTAAGATTGTAATCATTAAATTAAGAGGCTTGGGTTAAGTTAGCTGGCTGAGCGATTTGGTCAGTTGCGGCGTCTTAAAAGGGTTAATTGAACAAACAGCATTAAGTACAACAGCGAGAACAACAATTCAACGATAACAATAACAATTAATAAAAGTTAAAATAGTTGTCGTAATAAACACTAAGCAATTGGAAAGTTATAAACGTTTCAAAGTACTATCATATGATCATATTCTGATGATCTATTCTATACAGATTAAAATAATATTGACAATTATTCTATATATTTTCAATATTTTCATTGGAAATGAAATTTTTCGAAGTGTATTAATCCCTTTATCCAAACGATACTGCCATCTGACTTGAGTTCTGATTTCTGATGGGCTCTGGTTGGGTTGATGATGATGATGATACGTACNNNNNNNNNNNNNNNNNNNNNNNNNNNNNNNNNNNNNNNNNNNNNNNNNNNNNNNNNNNNNNNNNNNNNNNNNNNNNNNNNNNNNNNNNNNNNNNNNNNNNNNNNNNNNNNNNNNNNNNNNNNNNNNNNNNNNNNNNNNNNNNNNNNNNNNNNN
>sanger 
NNNNNNNNNNNNNNNNNNNNNNNNNNNNNNNNNNNNNNNNNNNNNNNNNNNNNNNNNNNNNNNNNNNNNNNNNNNNNNNNNNNNNNNNNNNNNNNNNNNNNNNNNNNNNNNNNNNNNNNNNNNNNNCTAAGGATGTTGAAGGATTTTGAAAATAGATTAACTAAGATTGTAATCATTAAATTAAGAGGCTTGGGTTAAGTTAGCTGGCTGAGCGATTTGGTCAGTTGCGGCGTCTTAAAAGGGTTAATTGAACAAACAGCATTAAGTACAACAGCGAGAACAACAATTCAACGATAACAATAACAATTAATAAAAGTTAAAATAGTTGTCGTAATAAACACTAAGCAATTGGAAAGTTATAAACGTTTCAAAGTACTATCATATGATCATATTCTGATGATCTATTCTATACAGATTAAAATAATATTGACAATTATTCTATATATTTTCAATATTTTCATTGGAAATGAAATTTTTCGAAGTGTATTAATCCCTTTATCCAAACGATACTGCCATCTGACTTGAGTTCTGATTTCTGATGGGCTCTGGTTGGGTTGATGATGATGATGATACGTACNNNNNNNNNNNNNNNNNNNNNNNNNNNNNNNNNNNNNNNNNNNNNNNNNNNNNNNNNNNNNNNNNNNNNNNNNNNNNNNNNNNNNNNNNNNNNNNNNNNNNNNNNNNNNNNNNNNNNNNNNNNNNNNNNNNNNNNNNNNNNNNNNNNNNNNNNN
