# Supplementary material for: Population Genomics of Inversion Polymorphisms in Drosophila melanogaster
Source: PLoS Genet. 2012 Dec 20;8(12):e1003056. doi: 10.1371/journal.pgen.1003056 (PMC3527211; doi:10.1371/journal.pgen.1003056)
Supplement: Dataset S1 — Alignments of new Sanger-sequencing traces for all sequences containing a mismatch with RAR sequences. (ZIP) [file pgen.1003056.s001.zip › RAR_empirical_confirmation/ZK186_chrX_13412173_13411424.fasta]

>2022427_F11.ab1 
CCGTTGAGATCGTCCTCACGCGGGCACGTCCTGTGGATGAAGCACAAACAGAAAGAGAAGACAGGCAGAAGAGAGAGAGAGAGAGAGA-AA-GGGAGAGATAAAGATAGAGTAGAGAGAGAGAGAAAGAAAGAGGGAGAAATAGATAGAGAGAGAGAGAGAGAGAAGTTGATTTAAAGACAGAG-AAAGAGTGTGAGCTTTTCACATCACCGATTTAACCAAGAAAAGATTGAGAGGAGACAACTCTAGAGCGAGACAACTCTACTGATGCATGTGGCAATGGGTGTGTGAGCGAGCGAGAGCGATATAGATAGAGGAGGGTGTGCGTCACTTGCTACATGCATTATGATGGCAACTCTGGCTACTTAATAAGTATAATCAAATGATAATATGCATTTATTAAATGCCATTCAGATTTTGGAACGTATAAAATGTTTTCTTAAGGACCAAGTTAACAATTAAATAATTTTAAATGTATTAGTTTTGTAATTTGCAGTTGCGAGAGCTTTTCTCATACGTAGTTTGACATTTTAAGGTAATCCTCTGGATGTGTTGACGATAGCAAACATTAACACATATGGAAGCAAACAGTATACTGCAGTAACTGTCAAATTGTCGAGCTTCGCTTTTGTATTTTATGAATTTCACACCGATGAC-CAGACAATTTCTAAAAGTTTTGCACCAGCTTCTGAGTTCTCATAACCCCTTGAGCTCTTGAATCGNNNNNNNNNNNNNNNNNNNNNNNNNNNNNNNNNNNNNNNNNNNNNNNNNNNNNNNNNNNNNNNNNNNNNNNNNNNNNNNNNNNNNNNNNNNNNNNNNNNNNNNNNNNNNNNNNNNNNNNNNNNNNNNNNNNNNNNNNNNNNNNNNNNNNNNNNNNNNNNNNNNNNNNNNNNNNNNNNNNNNNNNNNNNNNNNNNNNNNNNNNNNNNNNNNNNNNNNNNNNNNNNNNNNNNNNNNNNNNNNNNNNNNNNNNNNNNNNNNNNNNNNNNNNNNNNNNNNNNNNNNNNNNNNNNNNNNNNNNNNNNNNNNNNNNNNNNNNNNNN
>2022427_F12.ab1 
NNNNNNNNNNNNNNNNNNNNNNNNNNNNNNNNNNNNNNNNNNNNNNNNNNNNNNNNNNNNNNNNNNNNNGAAGA-AGGGAGAGAGAGA-GACGGGAGAG-TAAAGATAGAGTAGAGAGAGAGAGAAAGAAAGAGGGAGAAATAGATAGAGAGAGAGAGAGAGAGAAGTTGATTTAAAGACAGAG-AAAGAGTGTGAGCTTTTCACATCACCGATTTAACCAAGAGAAGATTGAGAGGAGACAACTCTAGAGCGAGACAACTCTACTGATGCATGTGGCAATGGGTGTGTGAGCGAGCGAGAGCGAGATAGATAGAGGAGGGTGTGCGTCACTTGCTACATGCATTATGATGGCAACTCTGGCTACTTAATAAGTATAATCAAATGATAATATGCATTTATTAAATGCCATTCAGATTTTGGAACGTATAAAATGTTTTCTTAAGGACCAAGTTAACAATTAAATAATTTTAAATGTATTATTTTTGTAATTTGCAGTTGCGAGAGCTTTTCTCAAACGTAGTTTGACATTTTAAGGTAATCCTCTGGATGTGTTGACGATAGCAAACATAAACACATATGGAAGCAAACAGTAAACTGCAGTAACTGTCAAATTGTCGAGCTTCTC-TTTGAATTTTATGAATTACACACCGATGACGCAGATAATTTCTAAGGTTGTGCCACAGCTTCTGAACTCACATAAGCCATTGAGTTCGTAAATCCTTTGCTAGACACATGTATATTGCTTATCTTCTCTCTGTATACGAGACACAACCATATATGTATAACGACTCATTTCCAGTGTAATTTTCTCAATATAGATTGCGAATGACTTATATAAAAGTGCAGAACTCTCACTTATCCGTTGACTAACTCCCTGTATAACTCGCACTGAACACTATCAAAAATATAAATGCTCTCTGATCTTTTTTATACCAAAAGTGTATCCGAGGCTATTGGGGGGACACCCACAAGAAGAGAGCGCCGTTGTGTGATCGGTATCTTATCACATAGTTTCTTTCTAGGGGACGGGGCCCAAAAAAA
>2022427_F10.ab1_(reversed) 
NNNNNNNNNNNNNNNNNNNNNNNNNNNNNNNNNNNNNNNNNNNNNNNNNNNNNNNNNNNNNNNNNNNNNNNNNNNNNNNNNNNNNNNNNNNNNNNAGAGATAAAGATGGAGTTGAGTGAGAGAGAAAGAAAGAGGGAGAAATAGATAGAGAGAGAGAGAGAGAGAAGTTGATTTAAAGACAGAG-AAAGAGTGTGAGCTTTTCACATCACCGATTTAACCAAGAGAAGATTGAGAGGAGACAACTCTAGAGCGAGACAACTCTACTGATGCATGTGGCAATGGGTGTGTGAGCGAGCGAGAGCGAGATAGATAGAGGAGGGTGTGCGTCACTTGCTACATGCATTATGATGGCAACTCTGGCTACTTAATAAGTATAATCAAATGATAATATGCATTTATTAAATGCCATTCAGATTTTGGAACGTATAAAATGTTTTCTTAAGGACCAAGTTAACAATTAAATAATTTTTAATGTATTAGTTTTGTAATTTGCAGTTGCGAGAGCTTTTCTCAAACGTAGTTTGACATTTTAAGGTAATCCTCTGGATGTGTTGACGATAGCAAACATTAACACATATGGAAGCAAACAGTAAACTGCAGTAACTGTCAAATTGTCGAGCTTCGC-TTTGAATTTTAGGAATTTCAAACCGATGAAGCAGATAATT-CTAAAGTT--GCAACAGCT-C-GAACCCTNNNNNNNNNNNNNNNNNNNNNNNNNNNNNNNNNNNNNNNNNNNNNNNNNNNNNNNNNNNNNNNNNNNNNNNNNNNNNNNNNNNNNNNNNNNNNNNNNNNNNNNNNNNNNNNNNNNNNNNNNNNNNNNNNNNNNNNNNNNNNNNNNNNNNNNNNNNNNNNNNNNNNNNNNNNNNNNNNNNNNNNNNNNNNNNNNNNNNNNNNNNNNNNNNNNNNNNNNNNNNNNNNNNNNNNNNNNNNNNNNNNNNNNNNNNNNNNNNNNNNNNNNNNNNNNNNNNNNNNNNNNNNNNNNNNNNNNNNNNNNNNNNNNNNNNNNNNNNNNNNNNNNNNNNNNNNNNNNNNNNNNNNN
>2022427_F09.ab1_(reversed) 
NNNNNNNNNNNNNNNNNNNNNNNNNNNNNNNNNNNNNNNNNNNNNNNNNNNNNNNNNNNNNNNNNNNNNNNNNNNNNNNNNNNNNNNNNNNNNNNNNNNNNNNNNNNNNNNNNNNNNNNNNNNNNNNNNNNNNNNGAGAAATAGATAGTGAGAGAGAGAGTGAGATGTTGATTTAACGACAGAGAAAAGAGTCTGAGCTTTTCACTTCACCGATTTAACCAAGAGAAGATTGAGAGGAGACAACTCTAGAGCGAGACAACTCTACTGATGCATGTGGCAATGGGTGTGTGAGCGAGCGAGAGCGAGATAGATAGAGGAGGGTGTGCGTCACTTGCTACATGCATTATGATGGCAACTCTGGCTACTTAATAAGTATAATCAAATGATAATATGCATTTATTAAATGCCATTCAGATTTTGGAACGTATAAAATGTTTTCTTAAGGACCAAGTTAACAATTAAATAATTTTAAATGTATTAGTTTTGTAATTTGCAGTTGCGAGAGCTTTTCTCAAACGTAGTTTGACATTTTAAGGTAATCCTCTGGATGTGTTGACGATAGCAAACATTAACACATATGGAAGCAAACAGTAAACTGCAGTAACTGTCAAATTGTCGAGCTTCGC-TTTGAATTTTAGGAATTTCAAACCGATGAAGCAGATAATTTCTAAAGTTTTGCAACAGCTTCTGAATTCACATAAGCCATTGAGTTCGTAAATCGTTTGCTAGAAAAATGTAAATTGCTTAACTTCAATTTGTATACGAAAAACAACAATAAAGGTATAACGACTCAATTCCAATGTAATTTTCTCAATAAAGATTGCGAATGACGTATATAAAAGTGCAGAAATCTCAGTTATCCGTTGAGTAATTCCCTGTATAAATCGCATTGAAAACTATCAAAAATATAAATGCACTCTGATCATACCGCNNNNNNNNNNNNNNNNNNNNNNNNNNNNNNNNNNNNNNNNNNNNNNNNNNNNNNNNNNNNNNNNNNNNNNNNNNNNNNNNNNNNNNNNNNNNNNNNNNNNNNNNNNNNNNN
>phrap_(reversed) 
NNNNNNNNNNNNNNNNNNNNNNNNNNNNNNCTGTGGATGAAGCACAAACAGAAAGAGAAGACAGGCAGA--AGAGAGAGAGAGAGAGAGAAAGGGAGAGATAAAGATAGAGTAGAGAGAGAGAGAAAGAAAGAGGGAGAAATAGATAGAGAGAGAGAGAGAGAGAAGTTGATTTAAAGACAGAG-AAAGAGTGTGAGCTTTTCACATCACCGATTTAACCAAGAGAAGATTGAGAGGAGACAACTCTAGAGCGAGACAACTCTACTGATGCATGTGGCAATGGGTGTGTGAGCGAGCGAGAGCGAGATAGATAGAGGAGGGTGTGCGTCACTTGCTACATGCATTATGATGGCAACTCTGGCTACTTAATAAGTATAATCAAATGATAATATGCATTTATTAAATGCCATTCAGATTTTGGAACGTATAAAATGTTTTCTTAAGGACCAAGTTAACAATTAAATAATTTTAAATGTATTAGTTTTGTAATTTGCAGTTGCGAGAGCTTTTCTCAAACGTAGTTTGACATTTTAAGGTAATCCTCTGGATGTGTTGACGATAGCAAACATTAACACATATGGAAGCAAACAGTAAACTGCAGTAACTGTCAAATTGTCGAGCTTCGC-TTTGAATTTTAGGAATTTCAAACCGATGAAGCAGATAATTTCTAAAGTTTTGCAACAGCTTCTGAATTCACNNNNNNNNNNNNNNNNNNNNNNNNNNNNNNNNNNNNNNNNNNNNNNNNNNNNNNNNNNNNNNNNNNNNNNNNNNNNNNNNNNNNNNNNNNNNNNNNNNNNNNNNNNNNNNNNNNNNNNNNNNNNNNNNNNNNNNNNNNNNNNNNNNNNNNNNNNNNNNNNNNNNNNNNNNNNNNNNNNNNNNNNNNNNNNNNNNNNNNNNNNNNNNNNNNNNNNNNNNNNNNNNNNNNNNNNNNNNNNNNNNNNNNNNNNNNNNNNNNNNNNNNNNNNNNNNNNNNNNNNNNNNNNNNNNNNNNNNNNNNNNNNNNNNNNNNNNNNNNNNNNNNNNNNNNNNNNNNNNNNNNNNN
>sanger_(reversed) 
NNNNNNNNNNNNNNNNNNNNNNNNNNNNNNCTGTGGATGAAGCACAAACAGAAAGAGAAGACAGGCAGA--AGAGAGAGAGAGAGAGAGAAAGGGAGAGATAAAGATAGAGTAGAGAGAGAGAGAAAGAAAGAGGGAGAAATAGATAGAGAGAGAGAGAGAGAGAAGTTGATTTAAAGACAGAG-AAAGAGTGTGAGCTTTTCACATCACCGATTTAACCAAGAGAAGATTGAGAGGAGACAACTCTAGAGCGAGACAACTCTACTGATGCATGTGGCAATGGGTGTGTGAGCGAGCGAGAGCGAGATAGATAGAGGAGGGTGTGCGTCACTTGCTACATGCATTATGATGGCAACTCTGGCTACTTAATAAGTATAATCAAATGATAATATGCATTTATTAAATGCCATTCAGATTTTGGAACGTATAAAATGTTTTCTTAAGGACCAAGTTAACAATTAAATAATTTTAAATGTATTAGTTTTGTAATTTGCAGTTGCGAGAGCTTTTCTCAAACGTAGTTTGACATTTTAAGGTAATCCTCTGGATGTGTTGACGATAGCAAACATTAACACATATGGAAGCAAACAGTAAACTGCAGTAACTGTCAAATTGTCGAGCTTCGC-TTTGAATTTTAGGAATTTCAAACCGATGAAGCAGATAATTTCAAAAGTTTTGCAACAGCTTCTGAATTCACNNNNNNNNNNNNNNNNNNNNNNNNNNNNNNNNNNNNNNNNNNNNNNNNNNNNNNNNNNNNNNNNNNNNNNNNNNNNNNNNNNNNNNNNNNNNNNNNNNNNNNNNNNNNNNNNNNNNNNNNNNNNNNNNNNNNNNNNNNNNNNNNNNNNNNNNNNNNNNNNNNNNNNNNNNNNNNNNNNNNNNNNNNNNNNNNNNNNNNNNNNNNNNNNNNNNNNNNNNNNNNNNNNNNNNNNNNNNNNNNNNNNNNNNNNNNNNNNNNNNNNNNNNNNNNNNNNNNNNNNNNNNNNNNNNNNNNNNNNNNNNNNNNNNNNNNNNNNNNNNNNNNNNNNNNNNNNNNNNNNNNNNN
