# Supplementary material for: Population Genomics of Inversion Polymorphisms in Drosophila melanogaster
Source: PLoS Genet. 2012 Dec 20;8(12):e1003056. doi: 10.1371/journal.pgen.1003056 (PMC3527211; doi:10.1371/journal.pgen.1003056)
Supplement: Dataset S1 — Alignments of new Sanger-sequencing traces for all sequences containing a mismatch with RAR sequences. (ZIP) [file pgen.1003056.s001.zip › RAR_empirical_confirmation/ZK186_chrX_15342502_15343405_.fasta]

>2022427_G05.ab1 
GAACGGCCGTAAAAGTTATCCGGCAGCGGTGGCCAGTTGTTCAGCTGCGGCACATTGCCCTGTAGCTGCTGCTCGCGGCGGTCCAGTTCGGCGGACTTGCGGTCCAACTCCTCCTGCCGGCGCTGGATACAATGAAAATAATATGATTATCGACTGTTTTATATATACATTTTGTATGACTTAATAAATTGGCCGAATATGGAAAATACTTTAAATCTTATTCATTTACATATTTGGGAAAACTGAAGCGAAATTCAATGATAGGAATTCACATCCAAATCTTGAGTGTGCTAAACTTCCATCTTAACCTCGGGCA-TTTGACCTAACTCTTATCAATATTCAGTCTCAA-ACTA-AAGTGCAAAATAAAACCTCCCAATCATATGTATTTAAATCAAATATCCACTATTTCTTGTTTAATTGTGTAAGACCAAACAAGCNNNNNNNNNNNNNNNNNNNNNNNNNNNNNNNNNNNNNNNNNNNNNNNNNNNNNNNNNNNNNNNNNNNNNNNNNNNNNNNNNNNNNNNNNNNNNNNNNNNNNNNNNNNNNNNNNNNNNNNNNNNNNNNNNNNNNNNNNNNNNNNNNNNNNNNNNNNNNNNNNNNNNNNNNNNNNNNNNNNNNNNNNNNNNNNNNNNNNNNNNNNNNNNNNNNNNNNNNNNNNNNNNNNNNNNNNNNNNNNNNNNNNNNNNNNNNNNNNNNNNNNNNNNNNNNNNNNNNNNNNNNNNNNNNNNNNNNNNNNNNNNNNNNNNNNNNNNNNNNNNNNNNNNNNNNNNNNNNNNNNNNNNNNNNNNNNNNNNNNNNNNNNNNNNNNNNNNNNNNNNNNNNNNNNNNNNNNNNNNNNNNNNNNNNNNNNNNNNNNNNNNNNNNNNNNNNNNNNNNNNNNNNNNNNNNNNNNNNNNNNNNNNNNNNNNNNNNNNNNNNNNNNNNNNNNNNNNN
>2022427_G08.ab1_(reversed) 
NNNNNNNNNNNNNNNNNNNNNNNNNNNNNNNNNNNNNNNNNNNNNNNNNNNNNNNTGCCCTGTAGCTGCTGCTCGCGGCGGTCCAGTTCGGCGGCCTTGCGGTCCAACTCCTCCTGCCGGCGCTGGATACAATGAAAATAATATGATTATCGACTGTTTTATATATACATTTGGTATGACTTAATAAATTGGCCGTATATGGTAAATACTTTAAATCTTATTCATTTACATATTTGGGAAAACAAAGGCGAAATTCAATGATAGGAATTCACATCCAAATCTTGAGTTTGTTAAACTTCTATCTTAACCTCAGGCA-TTTGGCCTATCTATAGGAAATATTTTGT-ACAAGAATA-AAGTGCAAACTTAAGCCTCCAAATCATATGTATTTAGATCTACTAACTAGTATTTCTTGAATTATTGTGTAGGGCCGAAGAAGCCAAGTAAATCAAGAGAAACCGCAGTCTGCACAGTGAAGACTCGGCGCGGCAGCCGCTTCTAGTCTCAACCAGATAAATGCTCCAAAGCGGATATATCGT-GGCAGATCGAGATAAGCCCGCTACTCCGTTTCTNNNNNNNNNNNNNNNNNNNNNNNNNNNNNNNNNNNNNNNNNNNNNNNNNNNNNNNNNNNNNNNNNNNNNNNNNNNNNNNNNNNNNNNNNNNNNNNNNNNNNNNNNNNNNNNNNNNNNNNNNNNNNNNNNNNNNNNNNNNNNNNNNNNNNNNNNNNNNNNNNNNNNNNNNNNNNNNNNNNNNNNNNNNNNNNNNNNNNNNNNNNNNNNNNNNNNNNNNNNNNNNNNNNNNNNNNNNNNNNNNNNNNNNNNNNNNNNNNNNNNNNNNNNNNNNNNNNNNNNNNNNNNNNNNNNNNNNNNNNNNNNNNNNNNNNNNNNNNNNNNNNNNNNNNNNNNNNNNNNNNNNNNNNNNNNNNNNNNNNNNNN
>2022427_G07.ab1_(reversed) 
NNNNNNNNNNNNNNNNNNNNNNNNNNNNNNNNNNNNNNNNNNNNNNNNNNNNNNNNNNNNNNNNNNNNNNNNNNNNNNNNNNNNNNNNNNNNNNNNNNNNNNNNNNNNNNNNNNNNNNNNNNNNNNNNNNNNNNNNNNNNNNNNNNNNNNNNNNNNNNNNNNNNNNNNNNNNNNNNNNNNNNNNNNNNNNNNNNNNNNNNNNNNNNNNNNNNNNNNNNNNNNNNNNNNNNNNNNNNNNNNNNNNNNNNNNNNNNNNNNNNNNNNNNNNNNNNNNNNNNNNNNNNNNNNNNNAAAACTTCTATCTTAACCTCAGGCATTTTGGCCTATCTATAGGAAATATTCTGT-ACAAGAATA-AAGTGCAAACTTAAGCCTCCAAATCATATGTATTTAGATCTACTAACTAGTATTTCTTGAATTATTGTGTAGGGCCGAAGAAGCCAAGTAAATCAAGAGAAACCGCAGTCTGCACAGTGAAGACTCGGCGCGGCAGCCGCTTCTAGTCTCAACCAGATAAATGCTCCAAAGCGGATATATCGTTGGCAGATCGAGATAAGCCCGCTTAT-C-TTTCTGACTCTTGATGGAGAGTAAAATGTGATATGCCTGCCCTAATCCCGGCACTCTAGCAAAGTGATTACTGTACAGACTTTTAGGGCAAACTTTTAGTGTAACTGGGTGGTGTGGTCCAATTCGATTGTTTCCGAGTATTTGGATGTACATATGCGGTTTTTGGAGTATTGCGGATGTGGCCATGTCGGCACGGCACACCGCAGAGTGCTCACTGTTGTGTGGGCGGTAACGCGAGACGACCGGCCAAGTGGGTTACCTGCAGCTCCTCCGAGGTGATCTGTATGCTGGTGCTAGGCGCCGAGGCGCCCAGGGAACTGGTCTGCGGGGGCGGAATGTCTGCGATAGCGTCTGAAATCCCTTTTCGA
>2022427_G06.ab1 
NNNNNNNNNNNNNNNNNNNNNNNNNNNNNNNNNNNNNNNNNNNNNNNNNNNNNNNNNNNNNNNNNNNNNNNNNNNNNNNNNNNNNNNNNNNNNNNNNNNNNNNNNNNNNNNNNNNNNNNNNNNNNNNNNNNNNNNNNNNNNNNNNNNNNNNNNNNNNNNNNNNNNNNNNNNNNNNNNNNNNNNNNNNNNNNNNNNNNNNNNNNNNNNNNNNNNNNNNNNNNNNNNNNNNNNNNNNNNNNNNNNNNNNNNNNNNNNNNNNNNNNNNNNNNNNNNNNNNNNNNNNNNNNNNNNNNNNNNNNNNNNNNNNNNNNNNNNNNNNNNNNNNNNNNNNNNNNNNNNNNNNAT-TC-GGAAGATAAGTGCAA-CTTAAGCCTCCAA-TCATATGTATTTAGATCTACTAACTAGTATTTCTTGAATTATTGTGTAGGGCCGAAGAAGCCAAGTAAATCAAGAGAAACCGCAGTCTGCACAGTGAAGACTCGGCGCGGCAGCCGCTTCTAGTCTCAACCAGATAAATGCTCCAAAGCGGATATATCGTTGGCAGATCGAGATAAGCCCGCTTAT-C-TTTCTGACTCTTGATGGAGAGTAAAATGTGATATGCCTGCCCTAATCCCGGCACTCTAGCAAAGTGATTACTGTACAGACTTTTAGGGCAAACTTTTAGTGTAACTGGGTGGTGTGGTCCAATTCGATTGTTTCCGAATATTTGGATGTACATATGCGGTTTTTGGAGTATTGCGGATGTGGCCATGTCGGCACGGAACACCGCATAGTGCTCANNNNNNNNNNNNNNNNNNNNNNNNNNNNNNNNNNNNNNNNNNNNNNNNNNNNNNNNNNNNNNNNNNNNNNNNNNNNNNNNNNNNNNNNNNNNNNNNNNNNNNNNNNNNNNNNNNNNNNNNNNNNNNNNNNNNNNNNNNNNNNNNNNNNNNNNNN
>phrap 
NNNNNNNNNNNNNNNNNNNNNNNNNNNNNNNNNNNNNNNNNNNNNNNNNNNNNNNNNNNNNNNNNNNNNNNNNNNNNNNNNNNNNNNNNNNNNNNNNNNNNNNNNNNNNNNNNNNNNNNNNNCTGGATACAATGAAAATAATATGATTATCGACTGTTTTATATATACATTTTGTATGACTTAATAAATTGGCCGTATATGGTAAATACTTTAAATCTTATTCATTTACATATTTGGGAAAACAAAGGCGAAATTCAATGATAGGAATTCACATCCAAATCTTGAGTTTGTTAAACTTCTATCTTAACCTCAGGCA-TTTGGCCTATCTATAGGAAATATTCTGT-ACAAGAATA-AAGTGCAAACTTAAGCCTCCAAATCATATGTATTTAGATCTACTAACTAGTATTTCTTGAATTATTGTGTAGGGCCGAAGAAGCCAAGTAAATCAAGAGAAACCGCAGTCTGCACAGTGAAGACTCGGCGCGGCAGCCGCTTCTAGTCTCAACCAGATAAATGCTCCAAAGCGGATATATCGTTGGCAGATCGAGATAAGCCCGCTTATC--TTTCTGACTCTTGATGGAGAGTAAAATGTGATATGCCTGCCCTAATCCCGGCACTCTAGCAAAGTGATTACTGTACAGACTTTTAGGGCAAACTTTTAGTGTAACTGGGTGGTGTGGTCCAATTCGATTGTTTCCGAGTATTTGGATGTACATATGCGGTTTTTGGAGTATTGCGGATGTGGCCATGTCGGCACGGCACACCGCAGAGTGCTCACTGTTGTGTGGGCGGTAACGCGAGACGACCGGCCAAGTGGGTTACNNNNNNNNNNNNNNNNNNNNNNNNNNNNNNNNNNNNNNNNNNNNNNNNNNNNNNNNNNNNNNNNNNNNNNNNNNNNNNNNNNNNNNNNNNNNNNNNNNNNNNNNNNNNN
>sanger 
NNNNNNNNNNNNNNNNNNNNNNNNNNNNNNNNNNNNNNNNNNNNNNNNNNNNNNNNNNNNNNNNNNNNNNNNNNNNNNNNNNNNNNNNNNNNNNNNNNNNNNNNNNNNNNNNNNNNNNNNNNCTGGATACAATGAAAATCATATGATTATCGACTGTTTTATATATACATTTTGTATGACTTAATAAATTGGCCGTATATGGTAAATACTTTAAATCTTATTCATTTACATATTTGGGAAAACAAAGGCGAAATTCAATGATAGGAATTCACATCCAAATCTTGAGTTTGTTAAACTTCTATCTTAACCTCAGGCA-TTTGGCCTATCTATAGGAAATATTCTGT-ACAAGAATA-AAGTGCAAACTTAAGCCTCCAAATCATATGTATTTAGATCTACTAACTAGTATTTCTTGAATTATTGTGTAGGGCCGAAGAAGCCAAGTAAATCAAGAGAAACCGCAGTCTGCACAGTGAAGACTCGGCGCGGCAGCCGCTTCTAGTCTCAACCAGATAAATGCTCCAAAGCGGATATATCGTTGGCAGATCGAGATAAGCCCGCTTATC--TTTCTGACTCTTGATGGAGAGTAAAATGTGATATGCCTGCCCTAATCCCGGCACTCTAGCAAAGTGATTACTGTACAGACTTTTAGGGCAAACTTTTAGTGTAACTGGGTGGTGTGGTCCAATTCGATTGTTTCCGAGTATTTGGATGTACATATGCGGTTTTTGGAGTATTGCGGATGTGGCCATGTCGGCACGGCACACCGCAGAGTGCTCACTGTTGTGTGGGCGGTAACGCGAGACGACCGGCCAAGTGGGTTACNNNNNNNNNNNNNNNNNNNNNNNNNNNNNNNNNNNNNNNNNNNNNNNNNNNNNNNNNNNNNNNNNNNNNNNNNNNNNNNNNNNNNNNNNNNNNNNNNNNNNNNNNNNNN
