# Supplementary material for: Population Genomics of Inversion Polymorphisms in Drosophila melanogaster
Source: PLoS Genet. 2012 Dec 20;8(12):e1003056. doi: 10.1371/journal.pgen.1003056 (PMC3527211; doi:10.1371/journal.pgen.1003056)
Supplement: Dataset S1 — Alignments of new Sanger-sequencing traces for all sequences containing a mismatch with RAR sequences. (ZIP) [file pgen.1003056.s001.zip › RAR_empirical_confirmation/ZK84_chrX_10432557_10433108.fasta]

>046_LA8+F6_C12.ab1_(reversed) 
TTYTGGGARGRARAACGGTCACGAACACCAGGGCGCAGTATCCAGAGCATACAAAAGCAAATTTTYTGGTTCATTGCAACCATTCAAACTGTAATCAGATACTAGCCCTGCCGCCAACCCCTTTTCCCTCGATTTTTGTAGTATTTTTTGTTGTTGTTGTTGCTGTTGGTCTCTTGAGTGGGACGGGTGCATTCCAGCAGAGCAGGTTGCACAGGTYTGCTTT-TTTTTTCTTGTTGTTTAGTTTGGCTTTTCAGTTGAGTGTGGGTGAGGGATTAACTGGCGATCGATAGAGGATGGCAGCATAAATATAAGGTATCTCAGACATACGGGCGATTGCAGTCCAATGGAAAACTAGTTCAAAATCAAGCGACTGCTAAATGAAAAAATACTTCTATATTCAAACTTAAAATTGATAATCAAGCTGTTAATAGAAGTTAAGAACAAGAGATATTTTTTTCAATAGAGAACATCGTTGCAAATACGTTGAACTTGCCCCAAGGCAAACATCGTCTTCTGACTGCCACAGATACATATTGAATGTACATATGTAAACGATTTCAATTATAATCCGGAACTGCAACAGCGAAGTCATCTGT-GAT-CCTCAAGC-GCCKCCRKKYKGNNNNNNNNNNNNNNNNNNNNNNNNNNNNNNNNNNNNNNNNNNNNNNNNNNNNNNNNNNNNNNNNN
>045_LA8+R6_D12.ab1 
NNNNNNNNNNNNNNNNNNNNNNNNNNNNNNTSMRATSCRTTCCAGAGCATACAAAAGCAAATTTTCTGGTTCATTGCAACCATTCAAACTGTAATCAGATACTAGCCCTGCCGCCAACCCCTTTTCCCTCGATTTTTGTAGTATTTTTTGTTGTTGTTGTTGCTGTTGGTCTCTTGAGTGGGACGGGTGCATTCCAGCAGAGCAGGTTGCACAGGTCTGCTTT-TTTTTTCTTGTTGTTTAKTTTGGCTTTTCAGTTGAGKGKGGGTGAGGGATTAACTGGCGATCGATARAGGATGGCAGCATAAATATAAGGTATCTCARACATACGGGCGATTGCAGTCCAAKGGAAAACTAGTTCAAAATCAAGCGACTGCTAAATGAAAAAATACTTCTATATTCAAACTTAAAATTGATAATCAAGCTGTTAATARAAGTTAARAACAARARATATTTTTTTCAATARARAACATCGTTGCAAATACGTTGAACTTGCCCCAAGGCAAACATCGTCTTCTGACTGCCACARATACATATTGAAKGTACATATGTAAACRATTTCAATTATAATCCGGAACTGCAACAGCGAAGTCATCTGTTGATTCCTCAAACTGCC-CCGTTCCCGAAAGCAATTGAGATTGACCCAACGACASCAACAAAAAATACTACWAMAWTCGRGGKARARGGRR
>phrap_(reversed) 
NNNNNNNNNNNNNNNNNNNNNNNNNNNNNNNNNNNNNNNNNNNNNNNNNNNCAAAAGCAAATTTTCTGGTTCATTGCAACCATTCAAACTGTAATCAGATACTAGCCCTGCCGCCAACCCCTTTTCCCTCGATTTTTGTAGTATTTTTTGTTGTTGTTGTTGCTGTTGGTCTCTTGAGTGGGACGGGTGCATTCCAGCAGAGCAGGTTGCACAGGTCTGC-TTTTTTTTTCTTGTTGTTTAGTTTGGCTTTTCAGTTGAGTGTGGGTGAGGGATTAACTGGCGATCGATAGAGGATGGCAGCATAAATATAAGGTATCTCAGACATACGGGCGATTGCAGTCCAATGGAAAACTAGTTCAAAATCAAGCGACTGCTAAATGAAAAAATACTTCTATATTCAAACTTAAAATTGATAATCAAGCTGTTAATAGAAGTTAAGAACAAGAGATATTTTTTTCAATAGAGAACATCGTTGCAAATACGTTGAACTTGCCCCAAGGCAAACATCGTCTTCTGACTGCCACAGATACATATTGAATGTACATATGTAAACGATTTCAATTATAATCCGGAACTGCAACAGCGAAGTCATCTGTTGATTCNNNNNNNNNNNNNNNNNNNNNNNNNNNNNNNNNNNNNNNNNNNNNNNNNNNNNNNNNNNNNNNNNNNNNNNNNNNNNNNNNNNNN
>sanger_(reversed) 
NNNNNNNNNNNNNNNNNNNNNNNNNNNNNNNNNNNNNNNNNNNNNNNNNNNCAAAAGCAAATTTTCTGGTTCATTGCAACCATTCAAACTGTAATCAGATACTAGCCCTGCCGCCAACCCCTTTTCCCTCGATTTTTGTAGTATTTTTTGTTGTTGTTGTTGCTGTTGGTCTCTTGAGTGGGACGGGTGCATTCCAGCAGAGCAGGTTGCACAGGTCTGC-TTTTTTTTTCTTGTTGTTTAGTTTGGCTTTTCAGTTGAGTGTGGGTGAGGGATTAACTGGCGATCGATAGAGGATGGCAGCATAAATATAAGGTATCTCAGACATACGGGCGATTGCAGTCCAATGGAAAACTAGTTCAAAATCAAGCGACTGCTAAATGAAAAAATACTTCTATATTCAAACTTAAAATTGATAATCAAGCTGTTAATAGAAGTTAAGAACAAGAGATATTTTTTTCAATAGAGAACATCGTTGCAAATACGTTGAACTTGCCCCAAGGCAAACATCGTCTTCTGACTGCCACAGATACATATTGAATGTACATATGTAAACGATTTCAATTATAATCCGGAACTGCAACAGCGAAATCATCTGTTGATTCNNNNNNNNNNNNNNNNNNNNNNNNNNNNNNNNNNNNNNNNNNNNNNNNNNNNNNNNNNNNNNNNNNNNNNNNNNNNNNNNNNNNN
