# Supplementary material for: Population Genomics of Inversion Polymorphisms in Drosophila melanogaster
Source: PLoS Genet. 2012 Dec 20;8(12):e1003056. doi: 10.1371/journal.pgen.1003056 (PMC3527211; doi:10.1371/journal.pgen.1003056)
Supplement: Dataset S1 — Alignments of new Sanger-sequencing traces for all sequences containing a mismatch with RAR sequences. (ZIP) [file pgen.1003056.s001.zip › RAR_empirical_confirmation/ZK84_chrX_11519436_11520003.fasta]

>043_LA5+R4_F11.ab1_(reversed) 
GTGGCACGACTTGTCATGAATTCTGGATCCGCAATGAACCGGCTAGAATTCGATATCGGTTTCATTTTACATTGACAAACTTTCATTCGTTGGTTTTTTTTTATTTGTTTACTTGCTTAGCGAAATTATTGGCGCGTAACGATTACTATGTATATGTGTAAACATTTATTCTATTTCTAGTACAACTAACCAATTGTTTTTCCGGTATATCCATTTCAATTGGGTTTTTTAGGTCGTTTTGTTTATTTTTTTCACTGCACCGATAAATGGGCAGAAATATTTGCCATTTGGTCACATACAATCTCAACTTATTTCGTCGCTGGTGGCCATAAGTCACGTTTCAGTTTAATAGTGAACACGAGTACGTACATACATTCATTAATGCGAGTACACATCCATAAGATACTTTTCGCTTATATTCTTTTCCGTTTAAAATTGTACAGTGTTTAGCCTAATCGTGTTACCGATTATTGTACGATATACATACGTATGTATTAACTTTATAAAACATTTTAAAACAATTTATTGAAAGCCTTAAAGAGCAACTCAAAGAAAGATCAATAATCAGTGTAAACAAATAAGCCATAGGAAGAGCCCGATTAAATGGAGCGGAAAATGTGGCTTACAGAGAAAATTAAAAACAATTATTCCAGTGGGAGGGGAACAAAGAAGTGTTGGGTAATTAAATGCCGGCCAGAATCCTCAGATGCACAAGGCAGATAGGACGACACTMTC-TMCACKCATCTTWATAGNNNNNNNNNNNNNNNNNNNNNNNNNNNN
>044_LA5+F4_E11.ab1 
NNNNNNNNNNNNNNNNNGCA-SATTGMT-AYKCATGA-CCGGCTAGA-TTCGATATCGGTTTCATTTTACATTGACAAACTTTCATTCGTTGGTTTTTTTTTATTTGTTTACTTGCTTAGCGAAATTATTGGCGCGTAACGATTACWATGTATATGTGTAAACATTTATTCTATTTCTAGTACAACTAACCAATTGTTTTTCCGGTATATCCWTTTCAATTGGGTTTTTTAGGTCGTTTTGTTTATTTTTTTCACTGCACCGATAAAKGGGCARAAATATTTGCCATTTGGTCACATACAATCTCAAYTTATTTCGTCGCTGGKGGCCATAAGTCACGTTTCAGTTTAATAGTGAACACRAGTACGTACATACATTCATTAAKGCGAGTACMCATCCATAARATACTTTTCGCTTATWTTCTTTTCCGTTTAAAATTGTACAGKGTTTAGCCTAATCGKGTTACCGATTATTGTACRATATACATACGTATGTATTAACTTTATAAAACATTTTAAAACAATTTATTGAAAGCCTTAAAGAGCAACTCAAARAAAGATCAATAATCAGKGTAAACAAATAAGCCATAGGAAGAGCCCGATTAAATGGAGCGGAAAATGTGGCTTACARAGAAAATTAAAAACAATTATTCCAGTGGGAGGGGAACAAAGAAGTGTTGGGTAATTAAATGCCGGCCAGAATCCTCAGATGCACAAGGCAGATAGGACGACACTCTCCTCCCAAAAAAACCCCGTGGAAGACCACACCCATTTYCATGTTCAA
>phrap 
NNNNNNNNNNNNNNNNNNNNNNNNNNNNNNNNNNNNNNNNNNNNNNNNNNNNNNNNNNNNNNNNNNNNNNNNNNNNNNNNNNNNNNNNNNNNNNNNNNNNNNNNNNNNNNNNNNNNNNNNNNNNNNNNNNNNNNNNNNNNNNNTACTATGTATATGTGTAAACATTTATTCTATTTCTAGTACAACTAACCAATTGTTTTTCCGGTATATCCATTTCAATTGGGTTTTTTAGGTCGTTTTGTTTATTTTTTTCACTGCACCGATAAATGGGCAGAAATATTTGCCATTTGGTCACATACAATCTCAACTTATTTCGTCGCTGGTGGCCATAAGTCACGTTTCAGTTTAATAGTGAACACGAGTACGTACATACATTCATTAATGCGAGTACACATCCATAAGATACTTTTCGCTTATATTCTTTTCCGTTTAAAATTGTACAGTGTTTAGCCTAATCGTGTTACCGATTATTGTACGATATACATACGTATGTATTAACTTTATAAAACATTTTAAAACAATTTATTGAAAGCCTTAAAGAGCAACTCAAAGAAAGATCAATAATCAGTGTAAACAAATAAGCCATAGGAAGAGCCCGATTAAATGGAGCGGAAAATGTGGCTTACAGAGAAAATTAAAAACAATTATTCCAGTGGGAGGGGAACAAAGAAGTGTTGGGTAATTAAATGCCGGCCAGAATCCTCAGATGCACAAGNNNNNNNNNNNNNNNNNNNNNNNNNNNNNNNNNNNNNNNNNNNNNNNNNNNNNNNNNNNNNNNNNN
>sanger 
NNNNNNNNNNNNNNNNNNNNNNNNNNNNNNNNNNNNNNNNNNNNNNNNNNNNNNNNNNNNNNNNNNNNNNNNNNNNNNNNNNNNNNNNNNNNNNNNNNNNNNNNNNNNNNNNNNNNNNNNNNNNNNNNNNNNNNNNNNNNNNNTACTATGTATATGTGTAAACATTTATTCTATTTCTAGTACAACTAACCAATTGTTTTTCCGGTATATCCATTTCAATTGGTTTTTTTAGTTCGTTTTGTTTATTTTTTTCACTGCACCGATAAATGGGCAGAAATATTTGCCATTTGGTCACATACAATCTCAACTTATTTCGTCGCTGGTGGCCATAAGTCACGTTTCAGTTTAATAGTGAACACGAGTACGTACATACATTCATTAATGCGAGTACACATCCATAAGATACTTTTCGCTTATATTCTTTTCCGTTTAAAATTGTACAGTGTTTAGCCTAATCGTGTTACCGATTATTGTACGATATACATACGTATGTATTAACTTTATAAAACATTTTAAAACAATTTATTGAAAGCCTTAAAGAGCAACTCAAAGAAAGATCAATAATCAGTGTAAACAAATAAGCCATAGGAAGAGCCCGATTAAATGGAGCGGAAAATGTGGCTTACAGAGAAAATTAAAAACAATTATTCCAGTGGGAGGGGAACAAAGAAGTGTTGGGTAATTAAATGCCGGCCAGAATCCTCAGATGCACAAGNNNNNNNNNNNNNNNNNNNNNNNNNNNNNNNNNNNNNNNNNNNNNNNNNNNNNNNNNNNNNNNNNN
