# Supplementary material for: Population Genomics of Inversion Polymorphisms in Drosophila melanogaster
Source: PLoS Genet. 2012 Dec 20;8(12):e1003056. doi: 10.1371/journal.pgen.1003056 (PMC3527211; doi:10.1371/journal.pgen.1003056)
Supplement: Dataset S1 — Alignments of new Sanger-sequencing traces for all sequences containing a mismatch with RAR sequences. (ZIP) [file pgen.1003056.s001.zip › RAR_empirical_confirmation/ZK84_chrX_13411643_13412306.fasta]

>036_LA11+F8_E09.ab1_(reversed) 
TGATTTTTKGSSGYTTYCAGTATAAAGGAATCAATGTGAT-AGATTCYGTCACTCAACGCGGGCACGTCYTGTGGATGAAGCACAAACAGAAAGAGAAGACAGGCAGAAGAGAGAGAGAGAGAGAGAAAGGGAGAGATAAAGATAGAGTAGAGAGAGAGAGAAAGAAAGAGGGAGAAATAGATAGAGAGAGAGAGAGAGAGAAGTTGATTTAAAGACAGAGAAAGAGTGTGAGCTTTTCACATCACCGATTTAACCAAGAGAAGATTGAGAGGAGACAACTCTAGAGCGAGACAACTCTACTGATGCATGTGGCAATGGGTGTGTGAGCGAGCGAGAGCGAGATAGATAGAGGAGGGTGTGCGTCACTTGCTACATGCATTATGATGGCAACTCTGGCTACTTAATAAGTATAATCAAATGATAATATGCATTTATTAAATGCCATTCAGATTTTGGAACGTATAAAATGTTTTCTTAAGGAGCAAGTTAACAATTAAATAATTTTAAATGTATTAGTTTTGTAAATTGTAGTTGCAAGAGCTTTTCTCAAACGTAGGTTGACATTTTAAGGTAATCCCCTGGATGTGTTGACGATAGCAAACATTAACACATATGGAAGCAAACAGTAAACTTCAGTAACTGTCAAATTGTCGAGCTTCGCTTTGAATTTTAGGAATCAAACCGATGAAGCAGATAA-TTCTAAAGTT--GCAACAGCTCSWTMCCCNNNNNNNNNNNNNNNNNNNNNNNNNNN
>035_LA11+R8_F09.ab1 
NNNNNNNNNNNNNNNNNNNNNNNNNAAACAAAAAGGTTATGAGATTC-GTCM-TCA-CGCGGGCACGTCCTGTGGATGAAGCACAAACAGAAAGAGAAGACAGGCAGAAGAGAGAGAGAGAGAGAGAAAGGGAGAGATAAAGATAGAGTAGAGAGAGAGAGAAAGAAAGAGGGAGAAATAGATAGAGAGAGAGAGAGAGAGAAKTTGATTTAAAGACAGAGAAAGAGTGTGAGCTTTTCACATCMCCGATTTAACCAAGARAAGATTGAGAGGAGACAACTCTAGAGCGAGACAACTCTACTGATGCRTGTGGCARTGGGTGTGTGAGCGAGCGAGAGCGAGATAGATAGARGAGGGTGTGCGTCACTTGCTACATGCATTATGATGGCMACTCTGGCTACTTAATAARTATAATCAAATGATAATATGCATTTATTAARTGCCATTCAKATTTTGGAACGTATAAWATGTTTTCTTARRGAGCAAGTTAACAATTAAATAATTTTAARTGTATTAKTTTTGTAAATTGTAKTTGCAAGAGCTTTTCTCAAACGTAGGTTGACATTTTAAGGTAATCCCCTGGATGTGTTGACGATAGCAAACATTAACACATATGGAAGCAAACAGTAAACTTCARTAACTGTCAAATTGTCGAGCTTCKCTTTGAATTTTARGAATCAAACCGATGAAGCAGATAATTTCTAAAGTTTTGCAACAGCTTCTGAATTCACATAAGCCATTGAKTYGAAAATCGA
>phrap_(reversed) 
NNNNNNNNNNNNNNNNNNNNNNNNNNNNNNNNNNNNNNNNNNNNNNNNNNNNNNNNNNNNNNNNNNNNNCTGTGGATGAAGCACAAACAGAAAGAGAAGACAGGCAGAAGAGAGAGAGAGAGAGAGAAAGGGAGAGATAAAGATAGAGTAGAGAGAGAGAGAAAGAAAGAGGGAGAAATAGATAGAGAGAGAGAGAGAGAGAAGTTGATTTAAAGACAGAGAAAGAGTGTGAGCTTTTCACATCACCGATTTAACCAAGAGAAGATTGAGAGGAGACAACTCTAGAGCGAGACAACTCTACTGATGCATGTGGCAATGGGTGTGTGAGCGAGCGAGAGCGAGATAGATAGAGGAGGGTGTGCGTCACTTGCTACATGCATTATGATGGCAACTCTGGCTACTTAATAAGTATAATCAAATGATAATATGCATTTATTAAATGCCATTCAGATTTTGGAACGTATAAAATGTTTTCTTAAGGAGCAAGTTAACAATTAAATAATTTTAAATGTATTAGTTTTGTAAATTGTAGTTGCAAGAGCTTTTCTCAAACGTAGGTTGACATTTTAAGGTAATCCCCTGGATGTGTTGACGATAGCAAACATTAACACATATGGAAGCAAACAGTAAACTTCAGTAACTGTCAAATTGTCGAGCTTCGCTTTGAATTTTAGGAATCAAACCGATGAAGCAGATAATTTCTAAAGTTTTGCAACAGCTTCTGAATTCACNNNNNNNNNNNNNNNNNNNNNNNN
>sanger_(reversed) 
NNNNNNNNNNNNNNNNNNNNNNNNNNNNNNNNNNNNNNNNNNNNNNNNNNNNNNNNNNNNNNNNNNNNNCTGTGGATGAAGCACAAACAGAAAGAGAAGACAGGCAGAAGAGAGAGAGAGAGAGAGAAAGGGAGAGATAAAGATAGAGTAGAGAGAGAGAGAAAGAAAGAGGGAGAAATAGATAGAGAGAGAGAGAGAGAGAAGTTGATTTAAAGACAGAGAAAGAGTGTGAGCTTTTCACATCACCGATTTAACCAAGAGAAGATTGAGAGGAGACAACTCTAGAGCGAGACAACTCTACTGATGCATGTGGCAATGGGTGTGTGAGCGAGCGAGAGCGAGATAGATAGAGGAGGGTGTGCGTCACTTGCTACATGCATTATGATGGCAACTCTGGCTACTTAATAAGTATAATCAAATGATAATATGCATTTATTAAATGCCATTCAGATTTTGGAACGTATAAAATGTTTTCTTAAGGAGCAAGTTAACAATTAAATAATTTTAAATGTATTAGTTTTGTAAATTGTAGTTGCAAGAGCTTTTCTCAAACGTAGGTTGACATTTTAAGGTAATCCCCTGGATGTGTTGACGATAGCAAACATTAACACATATGGAAGCAAACAGTAAACTTCAGTAACTGTCAAATTGTCGAGCTTCGCTTTGAATTTTAGGAATCAAACCGATGAAGCAGATAATTTCAAAAGTTTTGCAACAGCTTCTGAATTCACNNNNNNNNNNNNNNNNNNNNNNNN
