# Supplementary material for: Population Genomics of Inversion Polymorphisms in Drosophila melanogaster
Source: PLoS Genet. 2012 Dec 20;8(12):e1003056. doi: 10.1371/journal.pgen.1003056 (PMC3527211; doi:10.1371/journal.pgen.1003056)
Supplement: Dataset S1 — Alignments of new Sanger-sequencing traces for all sequences containing a mismatch with RAR sequences. (ZIP) [file pgen.1003056.s001.zip › RAR_empirical_confirmation/ZK84_chrX_7917362_7917708.fasta]

>044_LA9+F7_E12.ab1_(reversed) 
TTYGACATCTTGATGCGAAAGCCGGAGTTGTCCACCAAGCCTGAAACGAGAATTGACTTTGAATGATTAATATGGGAAACAATATTGCGTATACGACTAGTTAAACGGTATGTAAGTTTCACATTTTTCTTTAATTTCGCTGTAGATATATGTACATATATTATCAATTGATTGATAAGCCAACGTTTTCCACTCAAACACAAGCGATGCTGCTCATCACTTAACCAAATCGTTTCAGTGTAATCTTCTTAGAATCAACCACTTCCATTTCGCCCTACTCTACTCACCCGACTGCTTCTCCGGATTATTGAAATGTACCTCCAGTCGAACGTACGGATTGAAGCCGGGTCCGCCGATTGGTAGACCGGCTTCCGGAGGATAGGTAAAGK-GCCAGCGCCCAKKCCCMAMRKKCCCNNNNNNNNNNNNNNNNNNNNNNNNNN
>043_LA9+R7_F12.ab1 
NNNNNNNNNNNNNNNNNNNNNNNNNCGTYG-C-AGTCAGC-TGA--CGAGA-TTGACTTTG-ATGATTAATATGGGAAACAATATTGCGTATACGACTAGTTAAACGGTATGTAAGTTTCACATTTTTCTTTAATTTCGCTGTAGATATATGTACATATATTATCAATTGATTGATAAGCCAACGTTTTCCACTCAAACACAAGCGATGCTGCTCATCACTTAACCAAATCGTTTCAGTGTAATCTTCTTAGAATCAACCACTTCCATTTCGCCCTACTCTACTCACCCGACTGCTTCTCCGGATTATTGAAATGTACCTCCAGTCGAACGTACGGATTGAAGCCGGGTCCGCCGATTGGTAGACCGGCTTCCGGAGGATAGGTAAAGGTGCCAGCGCCCATGGCCCACAGGACCATCACTTTTGAGCARATCTTGGCCYA
>phrap_(reversed) 
NNNNNNNNNNNNNNNNNNNNNNNNNNNNNNNNNNNNNNNNCTGAAACGAGAATTGACTTTGAATGATTAATATGGGAAACAATATTGCGTATACGACTAGTTAAACGGTATGTAAGTTTCACATTTTTCTTTAATTTCGCTGTAGATATATGTACATATATTATCAATTGATTGATAAGCCAACGTTTTCCACTCAAACACAAGCGATGCTGCTCATCACTTAACCAAATCGTTTCAGTGTAATCTTCTTAGAATCAACCACTTCCATTTCGCCCTACTCTACTCACCCGACTGCTTCTCCGGATTATTGAAATGTACCTCCAGTCGAACGTACGGATTGAAGCCGGGTCCGCCGATTGGTAGACCGGCTTCCGGAGGATAGGTAAANNNNNNNNNNNNNNNNNNNNNNNNNNNNNNNNNNNNNNNNNNNNNNNNNNNNNN
>sanger_(reversed) 
NNNNNNNNNNNNNNNNNNNNNNNNNNNNNNNNNNNNNNNNCTGAAACGAGAATTGACATTGAATGATTAATATGGGAAACAATATTGCGTATACGACTAGTTAAACGGTATGTAAGTTTCACATTTTTCTTTAATTTCGCTGTAGATATATGTACATATATTATCAATTGATTGATAAGCCAACGTTTTCCACTCAAACACAAGCGATGCTGCTCATCACTTAACCAAATCGTTTCAGTGTAATCTTCTTAGAATCAACCACTTCCATTTCGCCCTACTCTACTCACCCGACTGCTTCTCCGGATTATTGAAATGTACCTCCAGTCGAACGTACGGATTGAAGCCGGGTCCGCCGATTGGTAGACCGGCTTCCGGAGGATAGGTAAANNNNNNNNNNNNNNNNNNNNNNNNNNNNNNNNNNNNNNNNNNNNNNNNNNNNNN
