# Supplementary material for: Population Genomics of Inversion Polymorphisms in Drosophila melanogaster
Source: PLoS Genet. 2012 Dec 20;8(12):e1003056. doi: 10.1371/journal.pgen.1003056 (PMC3527211; doi:10.1371/journal.pgen.1003056)
Supplement: Table S1 — EMBL accension numbers used in RAR empirical confirmation. (TXT) [file pgen.1003056.s003.txt]

ENA|AJ568997|AJ568997.1
ENA|AJ569022|AJ569022.1
ENA|AJ569047|AJ569047.1
ENA|AJ569072|AJ569072.1
ENA|AJ569237|AJ569237.1
ENA|AJ569337|AJ569337.1
ENA|AJ569512|AJ569512.1
ENA|AJ569637|AJ569637.1
ENA|AJ569664|AJ569664.1
ENA|AJ569691|AJ569691.1
ENA|AJ569718|AJ569718.1
ENA|AJ569746|AJ569746.1
ENA|AJ569773|AJ569773.1
ENA|AJ569787|AJ569787.1
ENA|AJ569801|AJ569801.1
ENA|AJ569828|AJ569828.1
ENA|AJ569855|AJ569855.1
ENA|AJ569882|AJ569882.1
ENA|AJ569909|AJ569909.1
ENA|AJ569935|AJ569935.1
ENA|AJ569962|AJ569962.1
ENA|AJ569990|AJ569990.1
ENA|AJ570017|AJ570017.1
ENA|AJ570045|AJ570045.1
ENA|AJ570062|AJ570062.1
ENA|AJ570072|AJ570072.1
ENA|AJ570100|AJ570100.1
ENA|AJ570127|AJ570127.1
ENA|AJ570155|AJ570155.1
ENA|AJ570182|AJ570182.1
ENA|AJ570210|AJ570210.1
ENA|AJ570237|AJ570237.1
ENA|AJ570265|AJ570265.1
ENA|AJ570292|AJ570292.1
ENA|AJ570320|AJ570320.1
ENA|AJ570337|AJ570337.1
ENA|AJ570347|AJ570347.1
ENA|AJ570375|AJ570375.1
ENA|AJ570402|AJ570402.1
ENA|AJ570430|AJ570430.1
ENA|AJ570455|AJ570455.1
ENA|AJ570483|AJ570483.1
ENA|AJ570510|AJ570510.1
ENA|AJ570538|AJ570538.1
ENA|AJ570565|AJ570565.1
ENA|AJ570612|AJ570612.1
ENA|AJ570619|AJ570619.1
ENA|AJ570647|AJ570647.1
ENA|AJ570674|AJ570674.1
ENA|AJ570702|AJ570702.1
ENA|AJ570729|AJ570729.1
ENA|AJ570756|AJ570756.1
ENA|AJ570782|AJ570782.1
ENA|AJ570809|AJ570809.1
ENA|AJ570837|AJ570837.1
ENA|AJ570853|AJ570853.1
ENA|AJ570878|AJ570878.1
ENA|AJ570902|AJ570902.1
ENA|AJ570927|AJ570927.1
ENA|AJ570976|AJ570976.1
ENA|AJ571001|AJ571001.1
ENA|AJ571026|AJ571026.1
ENA|AJ571051|AJ571051.1
ENA|AJ571076|AJ571076.1
ENA|AJ571101|AJ571101.1
ENA|AJ571125|AJ571125.1
ENA|AJ571150|AJ571150.1
ENA|AJ571175|AJ571175.1
ENA|AJ571200|AJ571200.1
ENA|AJ571225|AJ571225.1
ENA|AJ571248|AJ571248.1
ENA|AJ571270|AJ571270.1
ENA|AJ571295|AJ571295.1
ENA|AJ571320|AJ571320.1
ENA|AJ571344|AJ571344.1
ENA|AJ571369|AJ571369.1
ENA|AJ571394|AJ571394.1
ENA|AJ571419|AJ571419.1
ENA|AJ571444|AJ571444.1
ENA|AJ571469|AJ571469.1
ENA|AJ571494|AJ571494.1
ENA|AJ571519|AJ571519.1
ENA|AJ571544|AJ571544.1
ENA|AJ571569|AJ571569.1
ENA|AJ569007|AJ569007.1
ENA|AJ569032|AJ569032.1
ENA|AJ569057|AJ569057.1
ENA|AJ569082|AJ569082.1
ENA|AJ569347|AJ569347.1
ENA|AJ569348|AJ569348.1
ENA|AJ569622|AJ569622.1
ENA|AJ569648|AJ569648.1
ENA|AJ569675|AJ569675.1
ENA|AJ569702|AJ569702.1
ENA|AJ569729|AJ569729.1
ENA|AJ569757|AJ569757.1
ENA|AJ569784|AJ569784.1
ENA|AJ569812|AJ569812.1
ENA|AJ569838|AJ569838.1
ENA|AJ569866|AJ569866.1
ENA|AJ569892|AJ569892.1
ENA|AJ569897|AJ569897.1
ENA|AJ569920|AJ569920.1
ENA|AJ569946|AJ569946.1
ENA|AJ569973|AJ569973.1
ENA|AJ570001|AJ570001.1
ENA|AJ570028|AJ570028.1
ENA|AJ570056|AJ570056.1
ENA|AJ570083|AJ570083.1
ENA|AJ570111|AJ570111.1
ENA|AJ570138|AJ570138.1
ENA|AJ570166|AJ570166.1
ENA|AJ570172|AJ570172.1
ENA|AJ570193|AJ570193.1
ENA|AJ570221|AJ570221.1
ENA|AJ570248|AJ570248.1
ENA|AJ570276|AJ570276.1
ENA|AJ570303|AJ570303.1
ENA|AJ570331|AJ570331.1
ENA|AJ570358|AJ570358.1
ENA|AJ570386|AJ570386.1
ENA|AJ570413|AJ570413.1
ENA|AJ570447|AJ570447.1
ENA|AJ570466|AJ570466.1
ENA|AJ570494|AJ570494.1
ENA|AJ570521|AJ570521.1
ENA|AJ570549|AJ570549.1
ENA|AJ570576|AJ570576.1
ENA|AJ570603|AJ570603.1
ENA|AJ570630|AJ570630.1
ENA|AJ570658|AJ570658.1
ENA|AJ570685|AJ570685.1
ENA|AJ570713|AJ570713.1
ENA|AJ570722|AJ570722.1
ENA|AJ570739|AJ570739.1
ENA|AJ570765|AJ570765.1
ENA|AJ570793|AJ570793.1
ENA|AJ570820|AJ570820.1
ENA|AJ570848|AJ570848.1
ENA|AJ570863|AJ570863.1
ENA|AJ570888|AJ570888.1
ENA|AJ570912|AJ570912.1
ENA|AJ570937|AJ570937.1
ENA|AJ570961|AJ570961.1
ENA|AJ570986|AJ570986.1
ENA|AJ571011|AJ571011.1
ENA|AJ571036|AJ571036.1
ENA|AJ571061|AJ571061.1
ENA|AJ571086|AJ571086.1
ENA|AJ571110|AJ571110.1
ENA|AJ571135|AJ571135.1
ENA|AJ571160|AJ571160.1
ENA|AJ571185|AJ571185.1
ENA|AJ571210|AJ571210.1
ENA|AJ571235|AJ571235.1
ENA|AJ571255|AJ571255.1
ENA|AJ571280|AJ571280.1
ENA|AJ571305|AJ571305.1
ENA|AJ571330|AJ571330.1
ENA|AJ571354|AJ571354.1
ENA|AJ571379|AJ571379.1
ENA|AJ571404|AJ571404.1
ENA|AJ571429|AJ571429.1
ENA|AJ571454|AJ571454.1
ENA|AJ571479|AJ571479.1
ENA|AJ571504|AJ571504.1
ENA|AJ571529|AJ571529.1
ENA|AJ571554|AJ571554.1
ENA|AJ571579|AJ571579.1
ENA|AJ569000|AJ569000.1
ENA|AJ569025|AJ569025.1
ENA|AJ569050|AJ569050.1
ENA|AJ569075|AJ569075.1
ENA|AJ569270|AJ569270.1
ENA|AJ569340|AJ569340.1
ENA|AJ569556|AJ569556.1
ENA|AJ569640|AJ569640.1
ENA|AJ569668|AJ569668.1
ENA|AJ569694|AJ569694.1
ENA|AJ569722|AJ569722.1
ENA|AJ569749|AJ569749.1
ENA|AJ569777|AJ569777.1
ENA|AJ569804|AJ569804.1
ENA|AJ569820|AJ569820.1
ENA|AJ569830|AJ569830.1
ENA|AJ569858|AJ569858.1
ENA|AJ569885|AJ569885.1
ENA|AJ569912|AJ569912.1
ENA|AJ569938|AJ569938.1
ENA|AJ569966|AJ569966.1
ENA|AJ569993|AJ569993.1
ENA|AJ570021|AJ570021.1
ENA|AJ570048|AJ570048.1
ENA|AJ570076|AJ570076.1
ENA|AJ570095|AJ570095.1
ENA|AJ570103|AJ570103.1
ENA|AJ570131|AJ570131.1
ENA|AJ570158|AJ570158.1
ENA|AJ570186|AJ570186.1
ENA|AJ570213|AJ570213.1
ENA|AJ570241|AJ570241.1
ENA|AJ570268|AJ570268.1
ENA|AJ570296|AJ570296.1
ENA|AJ570323|AJ570323.1
ENA|AJ570351|AJ570351.1
ENA|AJ570370|AJ570370.1
ENA|AJ570378|AJ570378.1
ENA|AJ570406|AJ570406.1
ENA|AJ570459|AJ570459.1
ENA|AJ570486|AJ570486.1
ENA|AJ570514|AJ570514.1
ENA|AJ570541|AJ570541.1
ENA|AJ570569|AJ570569.1
ENA|AJ570595|AJ570595.1
ENA|AJ570622|AJ570622.1
ENA|AJ570645|AJ570645.1
ENA|AJ570650|AJ570650.1
ENA|AJ570677|AJ570677.1
ENA|AJ570705|AJ570705.1
ENA|AJ570731|AJ570731.1
ENA|AJ570758|AJ570758.1
ENA|AJ570785|AJ570785.1
ENA|AJ570813|AJ570813.1
ENA|AJ570840|AJ570840.1
ENA|AJ570856|AJ570856.1
ENA|AJ570881|AJ570881.1
ENA|AJ570905|AJ570905.1
ENA|AJ570930|AJ570930.1
ENA|AJ570954|AJ570954.1
ENA|AJ570979|AJ570979.1
ENA|AJ571004|AJ571004.1
ENA|AJ571029|AJ571029.1
ENA|AJ571054|AJ571054.1
ENA|AJ571079|AJ571079.1
ENA|AJ571104|AJ571104.1
ENA|AJ571128|AJ571128.1
ENA|AJ571153|AJ571153.1
ENA|AJ571178|AJ571178.1
ENA|AJ571203|AJ571203.1
ENA|AJ571228|AJ571228.1
ENA|AJ571273|AJ571273.1
ENA|AJ571298|AJ571298.1
ENA|AJ571323|AJ571323.1
ENA|AJ571347|AJ571347.1
ENA|AJ571372|AJ571372.1
ENA|AJ571397|AJ571397.1
ENA|AJ571422|AJ571422.1
ENA|AJ571447|AJ571447.1
ENA|AJ571472|AJ571472.1
ENA|AJ571497|AJ571497.1
ENA|AJ571522|AJ571522.1
ENA|AJ571547|AJ571547.1
ENA|AJ571572|AJ571572.1
