# Supplementary material for: Population Genomics of Inversion Polymorphisms in Drosophila melanogaster
Source: PLoS Genet. 2012 Dec 20;8(12):e1003056. doi: 10.1371/journal.pgen.1003056 (PMC3527211; doi:10.1371/journal.pgen.1003056)
Supplement: Table S2 — Inversion breakpoint summary information for divergence-based aged estimates. In(1)Be and In(3R)Mo are not included because they are cosmopolitan in origin and therefore almost certainly younger than 15,000 years old. (TXT) [file pgen.1003056.s004.txt]

#Inversion	Breakpoint	Pi(std-std)	Pi(std-inv)	pi(si-ss)	age(years)
In(1)A	Distal	0.00960291937507128	0.00926083986337151	-0.00034208	-18928.7
In(1)A	Proximal	0.0118606607606037	0.0100081568249893	-0.0018525	-88761.9
In(2L)t	Distal	0.0102926416468227	0.0101420841289369	-0.000150558	-12342
In(2L)t	Proximal	0.0104054631249237	0.00938089330024813	-0.00102457	-78246.5
In(2R)NS	Proximal	0.00929561529675296	0.00842551880663372	-0.000870096	-71193.1
In(2R)NS	Distal	0.00829171894702306	0.00849333843309747	0.000201619	14996.9
In(3L)P	Distal	0.0115491517640034	0.012336470816488	0.000787319	56009.7
In(3L)P	Proximal	0.00486610871931686	0.00647284887639961	0.00160674	83387.3
In(3R)K	Proximal	0.0133920114555557	0.0117354384370091	-0.00165657	-157603
In(3R)K	Distal	0.00249234158781895	0.00231684739486908	-0.000175494	-13990.7
In(3R)P	Distal	0.011686719844895	0.0137433303278337	0.00205661	146291
