# Supplementary material for: Population Genomics of Inversion Polymorphisms in Drosophila melanogaster
Source: PLoS Genet. 2012 Dec 20;8(12):e1003056. doi: 10.1371/journal.pgen.1003056 (PMC3527211; doi:10.1371/journal.pgen.1003056)
Supplement: Table S3 — Summary statistics for single nucleotide polymorphism data derived from RAR assemblies of intergenic regions immediately inside inversion breakpoints. Regions of exchange between standard and inverted regions were removed prior to all calculations. (XLS) [file pgen.1003056.s005.xls]

## Sheet: polymorphism_summary_3rmo_added
Inversion	Classification	Breakpoint	Arrangement	N	s	Sequence Length	pi	θW	Tajima's D	D'
In(1)A	Common Endemic	Proximal	INV	7	56	25038	0.000737926	0.000912898	-1.11049	-0.479167
			STD	75	1102	12888	0.00968429	0.0174929	-1.56269	-0.512271
		Distal	INV	8	3	6264	0.000119732	0.00018471	-1.44751	-0.81279
			STD	82	484	4600	0.0120746	0.0211372	-1.48153	-0.487178
In(1)Be	Common Endemic	Proximal	INV	7	0	10505	0	0	n/a	n/a
			STD	81	725	7534	0.0101323	0.0193799	-1.65502	-0.542917
		Distal	INV	8	0	6568	0	0	n/a	n/a
			STD	83	472	5838	0.00851696	0.0162023	-1.6368	-0.538279
In(2L)t	Common Cosmopolitan	Proximal	INV	26	28	4053	0.000734878	0.00181041	-2.1936	-0.827696
			STD	62	283	3544	0.0101279	0.0170036	-1.43079	-0.475195
		Distal	INV	30	37	5953	0.000740282	0.00156888	-1.9362	-0.709213
			STD	62	452	5761	0.0102827	0.0167066	-1.36665	-0.451864
In(2R)NS	Common Cosmopolitan	Distal	INV	8	58	15551	0.00115059	0.00143844	-1.08002	-0.462348
			STD	81	891	11017	0.00945716	0.0162875	-1.45587	-0.477136
		Proximal	INV	8	33	6111	0.00232602	0.00208268	0.621399	0.269948
			STD	83	411	4914	0.0082931	0.0167612	-1.74135	-0.573327
In(3L)P	Common Cosmopolitan	Proximal	INV	5	99	23784	0.0016818	0.00199798	-1.20256	-0.474747
			STD	86	1549	17211	0.0117565	0.0179079	-1.18783	-0.388367
		Distal	INV	5	1	1451	0.000275672	0.000330806	-0.816497	-0.5
			STD	87	58	1327	0.00483209	0.00867668	-1.44257	-0.500372
In(3R)K	Rare Cosmopolitan	Distal	INV	9	8	2940	0.000718065	0.00100119	-1.28352	-0.610589
			STD	74	244	2102	0.0133856	0.0238137	-1.51762	-0.503313
		Proximal	INV	19	15	2412	0.000693414	0.00177932	-2.28165	-0.93681
			STD	75	73	2406	0.0025357	0.00620718	-1.98073	-0.678787
In(3R)P	Common Cosmopolitan	Proximal	INV	11	22	3445	0.00170999	0.00218031	-0.983264	-0.418154
			STD	79	209	3269	0.0115938	0.0129412	-0.357577	-0.118792
In(3R)Mo	Rare Cosmopolitan	Proximal	INV	12	1	5738	2.90461e-05	5.77099e-05	-1.14053	-0.922131
			STD	75	123	4111	0.00318223	0.00612103	-1.63836	-0.550975
		Distal	INV	12	1	10651	1.5648e-05	3.109e-05	-1.14053	-0.922131
			STD	86	173	4842	0.00241808	0.00710921	-2.23883	-0.746049
