# Supplementary material for: Population Genomics of Inversion Polymorphisms in Drosophila melanogaster
Source: PLoS Genet. 2012 Dec 20;8(12):e1003056. doi: 10.1371/journal.pgen.1003056 (PMC3527211; doi:10.1371/journal.pgen.1003056)
Supplement: Table S4 — 95% credible interval and median ages estimated via polymorphism within the inverted haplotypes at each breakpoint. (XLS) [file pgen.1003056.s006.xls]

## Sheet: Sheet1
	no inverted	PI ALL	PI STD
2L	1	0.00465723	0.00423341
2R	0	0.00395477	0.00395477
3L	2	0.00488687	0.00412379
3R	3	0.00456401	0.00403861
	2L	2R	3L	3R
Pi all	0.00465723	0.00395477	0.00488687	0.00456401
Pi STD	0.00423341	0.00395477	0.00412379	0.00403861

## Sheet: Sheet2
Inversion	Breakpoint	5% CI	Median	95% CI
In(2L)t	Distal	43887.6	64805.3	91339.1
	Proximal	52687.8	73991.7	108363
In(2R)NS	Proximal	172236	239102	336440
	Distal	93097.1	118631	155764
In(3L)P	Distal	1321.24	5582.09	27166.7
	Proximal	118260	153008	226814
In(3R)K	Proximal	52524.1	72157.5	115997
	Distal	28992.6	64336.9	126543
In(3R)P	Distal	80771.7	129482	196598
In(3R)Mo	Proximal	769.007	3437.1	9215.94
	Distal	487.375	2286.73	6418.22
In(1)Be	Distal	5.87116	60.3523	372.829
	Proximal	0.566881	5.67015	43.7056
In(1)A	Distal	640.818	4085.56	12520.7
	Proximal	35884.6	47655.2	63386.2
