# Supplementary material for: Population Genomics of Inversion Polymorphisms in Drosophila melanogaster
Source: PLoS Genet. 2012 Dec 20;8(12):e1003056. doi: 10.1371/journal.pgen.1003056 (PMC3527211; doi:10.1371/journal.pgen.1003056)
Supplement: Table S5 — Average genetic distance of each inverted haplotype at breakpoints in comparison with French and Rwandan genomes. All standard-haplotype Rwandan genomes were masked for admixture, as identified by Pool et al. [25], prior to this analysis. (XLS) [file pgen.1003056.s007.xls]

## Sheet: NEAREST_NEIGHBORS.txt
	Breakpoint	Nearest Neighbor	Pi to FR	Pi to RG	Ratio (FR:RG)
In(2L)t	Distal	AFRICA	0.0064	0.00703501	0.909736
	Proximal	AFRICA	0.0089	0.00918819	0.968634
In(2R)NS	Proximal	AFRICA	0.00761923	0.00772276	0.986594
	Distal	AFRICA	0.00714104	0.00730491	0.977567
In(3L)P	Distal	AFRICA	0.00534848	0.00504963	1.05918
	Proximal	AFRICA	0.00827444	0.00841844	0.982894
In(3R)K	Proximal	AFRICA	0.00229428	0.00206711	1.1099
	Distal	AFRICA	0.00853711	0.00816851	1.04512
In(3R)P	Proximal	AFRICA	0.0051	0.00519373	0.981953
	Distal	AFRICA	0.0077869	0.0076869	1.01301
In(3R)Mo	Proximal	FRANCE	0.0054	0.00808749	0.667697
	Distal	FRANCE	0.0028954	0.00486584	0.595047
In(1)A	Distal	AFRICA	0.00644132	0.00576881	1.11658
	Proximal	AFRICA	0.00581364	0.0056902	1.02169
In(1)Be	Distal	FRANCE	0.002006	0.00550874	0.364149
	Proximal	FRANCE	0.00220452	0.00704647	0.312854
