# Supplementary material for: Population Genomics of Inversion Polymorphisms in Drosophila melanogaster
Source: PLoS Genet. 2012 Dec 20;8(12):e1003056. doi: 10.1371/journal.pgen.1003056 (PMC3527211; doi:10.1371/journal.pgen.1003056)
Supplement: Table S7 — Summary of inversion breakpoint structure. Gene's interrupted is included for any ‘cut-and-paste’ inversion breakpoint that is situated in annotated genic regions, but is only listed for ‘inverted duplication’ inversion breakpoints if both breakpoints interrupt the same transcribed sequence as described in the main text. (XLS) [file pgen.1003056.s009.xls]

## Sheet: Sheet1
Inversion	Breakpoint	Duplication Size (bp)	Gene Hit	Genic region
In(2L)t	Distal	0	CG15387	3' UTR
	Proximal	0
In(2R)NS	Proximal	2056
	Distal	2164
In(3R)K	Proximal	27024
	Distal	1013
In(3R)Mo	Proximal	0
	Distal	0	CG11833	Exon
In(3R)P	Proximal	7007
	Distal	5014
In(3L)P	Distal	0
	Proximal	0
In(1)A	Distal	953	CG11172	5' UTR, Intron
	Proximal	15415
In(1)Be	Distal	202
	Proximal	302	CG14205	Exon, Exon
