# Supplementary material for: Population Genomics of Inversion Polymorphisms in Drosophila melanogaster
Source: PLoS Genet. 2012 Dec 20;8(12):e1003056. doi: 10.1371/journal.pgen.1003056 (PMC3527211; doi:10.1371/journal.pgen.1003056)
Supplement: Table S8 — In(2L)t homozygous lines in the DGRP. (TXT) [file pgen.1003056.s010.txt]

161
233
26
313
350
358
359
383
386
398
406
492
595
837
894
93
