# Supplementary material for: Population Genomics of Inversion Polymorphisms in Drosophila melanogaster
Source: PLoS Genet. 2012 Dec 20;8(12):e1003056. doi: 10.1371/journal.pgen.1003056 (PMC3527211; doi:10.1371/journal.pgen.1003056)
Supplement: Table S9 — In(3R)Mo homozygous lines in the DGRP. (TXT) [file pgen.1003056.s011.txt]

28
377
409
642
812
83
852
