# Supplementary material for: Population Genomics of Inversion Polymorphisms in Drosophila melanogaster
Source: PLoS Genet. 2012 Dec 20;8(12):e1003056. doi: 10.1371/journal.pgen.1003056 (PMC3527211; doi:10.1371/journal.pgen.1003056)
Supplement: Table S10 — In(2R)NS homozygous lines in the DGRP. (TXT) [file pgen.1003056.s012.txt]

239
28
350
352
358
373
409
437
554
555
59
707
712
714
810
820
861
908
